# Supplementary material for: Differential Transcriptomic Features of Peripheral Blood Mononuclear Cells in Pulmonary Sarcoidosis with and Without Extrapulmonary Lesions in an East Asian Population
Source: Biomedicines. 2025 Dec 7;13(12):2998. doi: 10.3390/biomedicines13122998 (PMC12731017; doi:10.3390/biomedicines13122998)
Supplement: Supplementary file 1 [file biomedicines-13-02998-s001.zip]

Archive with 15 entries (15 files):
- Supplementary_Figure_S1A.TIF
- Supplementary_Figure_S1B.tif
- Supplementary_Figure_S1C.TIF
- Supplementary_Table_S1 (sarco_vs_HC_DEGs).xlsx
- Supplementary_Table_S10 (Cardiac lesion_vs_without_EPL_DEGs).xlsx
- Supplementary_Table_S11 (Cardiac lesion_vs_without_EPL_GO_up).xlsx
- Supplementary_Table_S12 (Cardiac lesion_vs_without_EPL_KEGG_up).xlsx
- Supplementary_Table_S2 (sarco_vs_HC_GO_up).xlsx
- Supplementary_Table_S3 (sarco_vs_HC_GO_down).xlsx
- Supplementary_Table_S4 (sarco_vs_HC_KEGG_up).xlsx
- Supplementary_Table_S5 (sarco_vs_HC_KEGG_down).xlsx
- Supplementary_Table_S6 (EPL_vs_without_EPL_DEGs).xlsx
- Supplementary_Table_S7 (EPL_vs_without_EPL_GO_up).xlsx
- Supplementary_Table_S8 (EPL_vs_without_EPL_GO_down).xlsx
- Supplementary_Table_S9 (EPL_vs_without_EPL_KEGG).xlsx
