# Supplementary material for: Differential Transcriptomic Features of Peripheral Blood Mononuclear Cells in Pulmonary Sarcoidosis with and Without Extrapulmonary Lesions in an East Asian Population
Source: Biomedicines. 2025 Dec 7;13(12):2998. doi: 10.3390/biomedicines13122998 (PMC12731017; doi:10.3390/biomedicines13122998)
Supplement: Supplementary file 1 [file biomedicines-13-02998-s001.zip › Supplementary_Table_S1 (sarco_vs_HC_DEGs).xlsx]

## Sheet: sarco_vs_HC_p=0.01_fc=2
DEGs	p-value	q-value	Difference	sar_1	sar_2	sar_3	sar_4	sar_5	sar_6	sar_7	sar_8	sar_9	sar_10	sar_11	sar_12	sar_13	sar_14	HC_1	HC_2	HC_3	HC_4	HC_5	HC_6	HC_7	HC_8	HC_9	HC_10	HC_11	HC_12	HC_13	HC_14	HC_15	HC_16	HC_17	HC_18	HC_19	HC_20	HC_21	HC_22	HC_23	HC_24	HC_25	HC_26
EGR2	6.08483e-07	0.000113294	3.34367	-1.78132	1.12536	0.324299	1.45796	1.89447	4.12621	3.68348	1.39583	3.41612	-0.824344	2.99805	4.9812	-1.00555	3.08591	-2.29626	-0.675839	-0.626651	-2.92851	-2.84716	-2.42841	-2.77142	-0.89374	0.312293	-3.38319	-0.6303	-0.253744	-3.1104	0.401658	-0.668637	-3.17263	0.761312	-4.64635	-1.32292	-0.783025	0.894099	-1.95279	-2.4784	-1.00765	-1.13153	-3.09385
APOL4	9.01932e-09	6.07921e-06	2.95094	0.540607	0.902963	2.4618	1.13603	1.08711	2.12621	0.361549	1.13279	0.913616	0.175658	1.51263	0.75881	2.16437	3.70258	-2.16021	-3.09807	-2.98796	-2.4626	-2.29772	-0.103297	-1.08131	-0.89374	-1.7353	-2.91295	-2.79167	-1.25375	-3.39298	-0.183305	-0.668637	0.754416	1.08324	-1.08681	-1.32292	-3.4284	-1.1059	-3.28436	-3.191	-1.00765	-1.13153	0.262401
FOSB	0.000351589	0.00936382	2.86798	0.218678	2.40546	1.1723	0.136033	5.17457	7.571	6.33883	2.27029	5.23554	1.76062	4.54825	6.88121	0.579412	3.34894	1.7361	-0.675839	-0.907574	-2.80062	2.18468	0.896703	2.72604	1.10626	-0.687707	-3.93616	-0.6303	0.746256	-1.3513	1.13862	1.65329	0.754416	3.40517	-0.0868123	0.677082	0.216975	3.28642	1.81363	1.09459	2.45178	-3.90201	2.99937
EGR1	5.32243e-07	0.000105856	2.85931	2.30614	4.17598	5.60228	2.72099	4.89447	6.71117	6.15596	4.56575	6.97251	4.42358	6.01088	8.35127	1.31638	5.80838	0.99913	2.64609	1.37335	1.79361	0.37733	2.06663	1.50365	1.42819	1.89726	0.546498	2.17705	2.83372	2.45605	4.27613	1.65329	1.49138	4.54267	1.23512	1.26204	2.3869	3.21603	2.27306	2.23209	4.41861	1.67583	2.92537
ANKRD22	4.58086e-06	0.000513515	2.59148	2.02603	-0.681999	3.6748	3.2235	4.29656	4.54125	1.36155	2.5113	3.23554	0.76062	3.09759	3.26131	3.38677	5.85145	-0.585832	-0.675839	0.958312	0.793609	-0.62267	2.35613	-0.0813115	2.27619	0.897256	0.546498	0.3697	0.331218	0.23366	0.401658	0.331365	1.97681	3.00924	-1.08681	0.999009	0.216975	-2.66793	-0.186369	-0.227337	1.99235	-2.31169	-1.32256
CXCL8	3.19075e-05	0.00182154	2.43498	-0.78132	0.639929	0.809726	1.45796	1.67207	2.65673	1.68348	-3.75289	1.65058	0.175658	-1.48556	1.49578	0.99445	0.179019	-1.11816	-0.675839	-2.8996	-1.70794	-2.80881	-1.1033	-0.0813115	-3.44264	-3.53442	-3.08351	-2.78976	-1.25375	-1.3513	-3.17584	-3.14929	0.169454	-2.94203	-2.43242	-0.322919	-0.783025	-3.60226	-4.18956	-1.22734	2.31427	-1.13153	-3.25188
APOC1	2.20605e-05	0.0014393	2.27955	-3.25631	-1.70991	-0.412666	0.136033	1.67207	2.27822	-0.638452	-0.189137	-0.671347	2.34558	0.1907	2.75881	-1.00555	-1.85729	-0.585832	-2.3529	-2.94954	-0.791353	0.37733	-2.35103	-3.46797	-2.89148	-2.78037	-2.85144	-3.42336	-2.95477	-2.83926	-3.26037	0.331365	-2.63148	-1.23869	-1.08681	-3.13927	-2.43898	-3.23928	-2.41065	-3.27163	-2.01921	-1.13153	-4.53685
C1QB	0.000592728	0.012934	1.99556	2.54061	-3.53931	0.809726	2.83647	2.25704	2.54125	0.361549	0.395825	0.913616	1.17566	2.99805	3.08074	3.38677	2.87946	-0.585832	-1.61543	0.37335	-1.77368	0.962293	-0.103297	-1.08131	-0.89374	-0.687707	-2.62098	-0.6303	-1.25375	0.23366	1.62405	0.916327	-0.830547	3.08324	-0.0868123	0.999009	-2.55414	-1.1059	-2.78961	-2.13069	2.16227	-0.131525	0.677439
ETV7	0.000606256	0.0131615	1.84936	1.02603	-0.681999	2.58733	1.13603	2.67207	2.54125	-0.638452	0.395825	0.913616	-0.824344	2.77566	1.75881	0.579412	3.57134	-1.90312	0.32416	-1.8321	1.20865	0.37733	-0.103297	-3.85001	-1.89482	0.312293	-2.60158	-0.6303	1.33122	-2.19083	0.401658	0.916327	-3.16332	0.346275	-1.08681	0.262043	0.801938	-1.1059	-0.186369	1.35763	1.57731	-2.34862	-1.32256
GBP1P1	0.000256298	0.00754274	1.73384	0.540607	-1.682	1.70281	-0.863969	1.89447	0.956287	-2.57143	-2.42434	-0.671347	-2.87443	-0.809299	1.17385	-0.00555066	1.17902	-2.28673	-2.80948	-0.626651	-2.67408	-3.26056	-2.98614	-1.08131	-3.34933	-2.79814	-1.85069	-1.24963	-2.38866	-2.93717	-0.183305	-0.652501	-1.7388	0.346275	-1.74571	-1.32292	-2.41205	-3.31843	-4.1588	-2.05352	-2.64865	-1.13153	-2.03545
HCAR2	0.00216991	0.0302849	1.72038	0.540607	-1.682	-0.412666	-2.20041	1.08711	2.41572	1.94651	0.395825	0.328653	-0.824344	1.1907	2.49578	-3.54962	1.50095	-0.585832	-3.35359	-3.14354	-1.57266	0.962293	-2.41724	-1.08131	-2.8082	-3.82613	-2.39562	-2.98655	-0.253744	-1.3513	-2.42128	-0.668637	0.754416	0.346275	-1.45374	-1.32292	-1.71546	-2.64773	-0.186369	-3.31997	1.31427	-0.131525	-2.45988
FCGR1B	0.000141515	0.00495887	1.66321	3.02603	1.48793	3.49422	2.13603	1.89447	4.51088	2.1689	3.20318	2.91362	1.98301	2.89114	3.08074	3.16437	4.26648	0.414167	0.32416	-3.14787	1.20865	0.962293	0.896703	1.24062	2.56569	1.63422	1.28346	1.95466	2.4467	0.648697	1.98662	1.65329	3.41738	3.15363	2.49815	1.26204	2.3869	0.894099	-0.186369	-0.227337	1.31427	-0.131525	0.999367
FAM157B	0.00994104	0.0764233	1.65077	1.80364	3.22489	1.70281	2.45796	1.67207	2.41572	0.361549	-1.18914	4.49858	1.49759	1.51263	1.9812	2.45388	4.98637	1.7361	0.909123	1.69528	-3.67817	2.18468	0.481666	-1.16543	-0.89374	1.63422	-3.10763	0.3697	1.55361	2.89662	4.02615	0.916327	1.16945	-2.89855	1.72054	0.999009	0.801938	0.894099	2.72052	-3.18332	-1.00765	-0.131525	0.999367
FOS	2.9854e-05	0.00175384	1.64809	5.14942	5.73585	6.2503	6.63588	6.43584	7.17061	6.01976	6.4762	8.10344	5.8899	7.8946	8.93872	6.63107	7.6588	6.19553	3.84772	3.89691	4.29611	4.62526	4.35613	6.25854	5.10626	4.48222	3.13146	5.45716	5.47418	3.34914	5.64959	5.87052	5.0521	6.96098	3.77117	5.72148	5.83169	6.85988	5.41354	4.7034	6.12163	4.79921	6.32849
C2	0.00600583	0.056576	1.64412	1.80364	-1.682	3.04677	-0.863969	2.89447	3.47985	1.36155	1.81086	1.65058	1.76062	3.27816	1.75881	1.99445	3.42695	0.414167	-0.675839	-0.626651	1.20865	0.37733	1.48167	0.918688	0.691223	0.312293	-0.0384641	-3.4123	-1.25375	-3.34877	2.8167	0.331365	0.169454	2.46175	-0.0868123	-0.322919	0.216975	0.894099	-4.04865	1.09459	-0.00765354	1.45344	3.99937
ADAMTSL4-AS1	3.45759e-05	0.00188811	1.63682	2.3886	3.22489	2.1723	2.45796	3.47943	3.27822	2.68348	1.98079	2.65058	2.49759	2.36063	2.63328	-0.00555066	2.87946	0.414167	2.13151	1.95831	-2.40385	0.962293	0.896703	1.91869	-0.89374	0.897256	1.28346	0.3697	-0.253744	0.648697	1.62405	2.13872	1.49138	2.08324	-0.0868123	-1.32292	0.216975	1.70145	2.27306	0.357625	1.31427	0.868474	1.2624
LPAR1	0.00203607	0.0291551	1.59719	-0.78132	0.902963	0.324299	1.13603	0.672073	1.27822	1.68348	1.13279	1.32865	1.76062	1.1907	1.75881	2.8018	1.76398	0.414167	1.32416	0.958312	-2.33844	-1.9842	-0.103297	0.918688	-0.89374	-1.8118	0.961536	1.69163	-1.25375	-3.4675	-1.1833	1.65329	-4.02956	-0.238687	-2.55002	0.677082	0.801938	2.70145	-1.18637	-1.22734	-1.00765	-0.131525	1.2624
FCGR1A	0.00306094	0.0376569	1.56473	1.02603	1.77743	2.95657	3.2235	3.40904	3.20421	2.68348	-0.189137	3.32865	1.98301	2.99805	3.26131	2.31638	4.34894	0.414167	2.13151	1.95831	-0.791353	0.962293	0.896703	-3.71736	2.27619	-0.687707	0.961536	0.3697	-1.25375	1.81862	3.67468	2.33136	0.169454	3.56867	-1.08681	2.13651	2.02433	1.70145	0.813632	-0.227337	2.45178	2.0384	1.84736
EEF1DP3	0.000800696	0.0158227	1.56043	1.54061	1.12536	1.58733	0.720995	0.672073	0.54125	-2.05548	1.81086	1.32865	1.76062	1.1907	1.17385	1.31638	-0.820981	-0.585832	-0.675839	0.958312	-0.791353	-1.78375	-0.103297	0.918688	1.10626	-0.687707	-1.03847	-0.6303	-1.25375	-4.10519	0.816696	0.331365	-0.830547	-0.238687	-1.08681	-3.34011	-2.54953	-3.21028	-0.186369	0.357625	-0.00765354	-1.13153	1.2624
KCNMB1	0.00146506	0.0239916	1.53979	1.02603	1.12536	1.58733	2.45796	1.67207	1.76364	2.36155	2.27029	2.91362	1.49759	2.65013	2.49578	2.16437	1.98637	-0.585832	-3.2731	-0.626651	0.793609	-2.35914	-1.1033	1.50365	0.691223	-2.01683	-0.0384641	-0.6303	1.33122	-1.3513	2.90416	1.65329	1.75442	2.76131	-0.0868123	1.26204	0.216975	1.47906	0.398594	0.772663	1.57731	2.0384	2.84736
NR4A2	0.00281209	0.0357115	1.52772	1.02603	2.63993	2.2503	0.136033	3.08711	4.65673	3.26844	0.810863	2.32865	0.76062	1.1907	3.87429	-1.00555	0.179019	0.414167	0.909123	0.37335	1.20865	0.962293	1.48167	1.91869	0.691223	-0.687707	-3.06973	-1.76174	0.746256	1.45605	0.401658	0.331365	-2.51431	0.761312	1.23512	0.677082	-0.783025	-2.4527	1.13556	1.35763	1.57731	0.453436	0.262401
CCDC26	8.02446e-05	0.00340752	1.52741	-0.78132	0.639929	0.00237124	-2.8208	-0.91289	-2.89286	-0.638452	-0.189137	-2.81469	0.175658	0.775663	-0.826154	-1.00555	-2.441	-2.61561	-1.03078	-2.44444	-2.03745	-3.05468	-3.19096	-1.83395	-3.59769	-2.90757	-3.4017	-0.6303	-2.02605	-3.19365	-1.71196	-2.61996	-3.11446	-2.06763	-1.08681	-2.75511	-3.24289	-3.09618	-1.79267	-3.81905	-3.56473	-1.13153	-3.242
SLAMF8	5.14733e-07	0.000104052	1.51386	1.80364	1.77743	1.80973	2.59546	2.67207	2.41572	2.68348	0.810863	2.32865	1.76062	2.51263	2.75881	2.31638	3.93391	1.7361	0.909123	1.37335	0.208646	2.18468	1.8967	-1.08131	0.10626	1.89726	0.546498	0.3697	1.55361	0.23366	-0.183305	-0.668637	1.16945	0.761312	0.49815	0.677082	0.801938	0.894099	0.813632	1.58002	0.992346	0.453436	0.677439
LAP3	7.56218e-09	5.48525e-06	1.5037	5.67811	5.0045	6.30615	5.49358	6.31593	6.44814	4.97626	5.30272	6.09684	5.38511	6.34045	5.8032	6.00568	6.63023	4.16905	4.71648	3.95831	5.04154	4.07777	4.59714	3.91869	4.56569	5.09365	4.20946	4.92429	4.06818	2.89662	5.37128	4.68892	5.00234	5.58149	4.33945	3.63128	4.64324	4.35353	3.62099	3.41652	4.60706	3.45344	3.84736
FAM45B	0.000993324	0.0185292	1.50294	1.91912	0.639929	1.4618	1.45796	1.08711	0.54125	-0.638452	-0.189137	0.328653	1.49759	1.51263	1.9812	-0.00555066	0.763983	-3.37263	-0.675839	0.37335	0.208646	0.37733	-0.103297	-1.08131	-0.89374	-0.687707	1.5465	-2.88099	-3.18295	-0.351303	0.401658	1.65329	0.169454	0.761312	-2.16527	-1.32292	-2.31875	-1.1059	0.398594	-2.99653	-0.00765354	-0.131525	1.2624
GPER1	0.00425322	0.0450958	1.50285	2.46661	1.12536	1.1723	-0.863969	0.0871111	1.27822	1.68348	1.61822	0.913616	-0.709518	1.99805	0.75881	0.579412	-0.820981	0.99913	-0.675839	-2.54292	-2.41725	0.37733	-1.1033	-3.00837	0.10626	-2.36699	0.546498	1.3697	-3.38796	-3.59058	1.13862	-0.668637	-2.33992	0.761312	0.913188	-0.322919	-1.51355	2.21603	0.813632	-1.22734	1.31427	-2.18087	-1.32256
CXCL10	0.00333089	0.0392147	1.49821	1.21868	-0.681999	0.00237124	0.136033	3.25704	2.54125	1.68348	1.13279	0.328653	0.175658	1.1907	-0.826154	-1.00555	1.98637	-1.6232	-0.675839	-2.33279	-0.791353	-0.62267	0.481666	-2.97568	-0.89374	-3.36057	-1.03847	0.3697	-2.3531	-1.3513	2.13862	0.331365	-3.47208	2.76131	-0.0868123	-1.32292	0.801938	-1.95988	-0.186369	-0.227337	0.577309	-0.131525	-0.322561
C1QA	0.000160199	0.00538259	1.49564	3.9466	1.77743	2.2503	3.2235	2.40904	2.76364	2.53147	2.81086	2.65058	2.49759	3.94559	3.9812	3.38677	4.13322	0.414167	1.32416	1.37335	0.208646	2.83676	0.896703	-0.0813115	1.69122	1.31229	1.28346	0.954662	1.06818	2.45605	3.57158	-0.668637	2.49138	4.5942	-0.0868123	2.67708	0.801938	0.894099	0.813632	1.94259	2.31427	1.67583	2.92537
SGK1	0.00225498	0.0309239	1.48419	2.46661	3.36239	3.42864	4.45796	4.08711	5.72447	5.38392	4.45472	5.30593	3.34558	5.02359	5.54889	3.08191	4.53657	2.41417	2.32416	2.37335	3.37857	2.18468	2.80359	3.77667	3.10626	3.21918	3.13146	1.95466	2.06818	-3.90368	3.94598	3.85493	2.97681	3.6682	2.61363	2.67708	3.4649	3.59454	3.67161	3.81706	3.85033	2.45344	3.80672
INHBA	0.00104399	0.0192715	1.47877	-1.78132	-4.04603	-0.99763	-2.91827	-0.91289	1.76364	0.946512	-1.18914	-0.671347	0.76062	-0.809299	1.75881	-2.85782	-2.96069	-2.65176	-2.58223	-2.17827	-1.51409	-0.956676	-2.54527	-2.40825	-2.07632	-2.50307	-2.54663	-3.64414	-2.54849	-2.97624	-3.16255	-1.65929	-3.78892	-3.26138	-3.62224	-2.47451	-0.987716	-3.02693	-1.18637	-3.08144	-2.61603	-1.13153	-3.15954
FCGR1C	0.00360972	0.041262	1.47278	-1.78132	-3.32988	0.324299	-0.863969	-3.75112	0.956287	-2.25873	-0.189137	-0.671347	-0.824344	1.77566	-0.826154	0.579412	1.76398	-2.38792	-0.675839	-1.87644	-0.791353	-2.20774	-0.103297	-2.53599	-0.89374	-2.62543	-3.85508	-2.9433	-3.7457	-2.84989	-2.25601	-3.35302	-3.01937	0.761312	-2.53841	-2.56111	-3.03	-3.46225	-0.186369	-1.87521	-1.00765	-1.13153	-4.03428
LAMB2	0.00497915	0.0500391	1.45192	-2.35122	0.639929	0.809726	0.136033	0.672073	-1.04371	-3.51321	0.810863	0.913616	1.98301	0.1907	1.17385	-2.3377	0.763983	-0.585832	-2.443	0.37335	-3.15024	-1.53686	-2.30448	-2.53798	-3.03219	-2.79926	-1.03847	-1.4073	-0.253744	-3.34479	-0.183305	0.916327	-0.830547	0.346275	-4.22667	-0.322919	-3.32558	-0.1059	-1.18637	-3.44825	-1.00765	-1.13153	-1.32256
ATF3	0.00341089	0.0397148	1.4366	0.540607	0.318	2.1723	2.59546	3.08711	3.86318	2.36155	1.39583	2.13601	1.17566	1.1907	3.42177	-1.00555	1.98637	0.414167	-0.675839	-2.57071	1.53057	1.69926	0.896703	-0.0813115	1.10626	-0.687707	-3.2605	-0.6303	1.33122	-0.351303	1.13862	-2.23643	1.49138	2.84877	0.913188	0.677082	1.80194	-0.1059	0.398594	0.357625	1.57731	0.453436	1.48479
RUFY4	0.00659223	0.059787	1.41523	1.21868	0.902963	2.2503	1.45796	1.67207	2.41572	1.36155	0.810863	0.328653	0.175658	2.51263	0.75881	0.99445	3.70258	0.99913	1.90912	0.37335	0.208646	1.37733	-2.42633	0.503651	-2.76849	0.312293	-0.0384641	-3.98743	-1.25375	0.23366	2.72359	0.331365	-0.830547	2.93124	0.49815	-0.322919	1.5389	1.8941	-2.71027	-1.22734	-0.00765354	-0.131525	1.2624
RAB39A	0.00830236	0.0684334	1.38259	0.803641	-0.0970373	0.00237124	-0.863969	1.89447	1.54125	0.946512	-2.54022	1.65058	0.175658	0.775663	0.173848	-0.00555066	1.17902	0.99913	-3.01087	-2.53137	-0.791353	0.37733	0.481666	1.72604	-2.26237	1.31229	-3.60245	-2.4344	0.331218	-3.41788	-1.80419	0.916327	0.169454	-1.50629	-3.45891	-1.32292	-0.783025	0.479062	-2.68842	0.357625	-2.56159	-0.131525	-0.322561
SOCS3	3.34504e-06	0.000392836	1.32863	3.21868	4.54682	5.54927	4.42143	5.80136	5.69775	5.26844	4.20318	4.45794	2.8761	4.27816	5.08074	3.16437	5.1563	4.11461	2.64609	2.69528	2.79361	3.18468	2.80359	4.00615	3.10626	3.63422	3.13146	3.3697	3.06818	1.97063	3.90416	3.72368	2.62889	4.22074	2.61363	2.92501	2.3869	3.47906	3.98356	2.77266	3.99235	3.26079	3.37788
MRC1	0.00217506	0.0303058	1.3282	2.12557	0.902963	2.00237	2.30596	2.54654	2.41572	0.361549	0.395825	1.32865	1.98301	0.1907	2.49578	1.57941	1.17902	-0.585832	0.32416	1.37335	-0.791353	0.37733	-1.1033	0.918688	1.69122	1.63422	-0.0384641	0.3697	1.91618	-0.351303	0.816696	1.65329	0.754416	0.346275	1.49815	-3.9596	0.216975	-1.1059	-0.186369	-2.72237	0.577309	0.868474	1.48479
SH3PXD2B	0.00662495	0.0598917	1.32696	-0.19636	0.318	-0.412666	-0.863969	-3.76585	0.956287	1.36155	-1.18914	1.32865	0.175658	1.1907	0.173848	-1.00555	-0.820981	-1.83563	-0.675839	-2.7722	0.208646	-1.7921	-3.6153	0.503651	-0.89374	-2.15868	-2.52202	-3.05453	0.746256	-1.3513	0.816696	-2.95608	0.169454	0.761312	-2.34376	-2.51157	-1.61146	-2.1694	-1.18637	-0.227337	-3.48301	-2.8439	-2.80959
SHCBP1	0.00455094	0.0470785	1.32661	1.80364	-0.0970373	-0.412666	1.45796	2.08711	-0.0437128	-0.638452	-0.189137	0.328653	0.175658	-0.809299	0.173848	0.579412	-0.820981	1.7361	-0.675839	-2.47635	0.793609	-2.03538	-2.84831	-1.08131	-3.07101	0.312293	0.961536	-1.33864	0.746256	-1.3513	-3.43659	-2.35946	1.16945	-1.23869	-2.45398	-0.322919	-2.0396	-2.17136	0.813632	-0.227337	-1.00765	-2.8899	-1.32256
SERPING1	0.00410445	0.0445533	1.32391	3.46661	1.318	3.64623	2.83647	4.6417	4.83893	2.68348	2.71775	3.72097	2.34558	3.36063	3.34377	3.69489	5.1563	0.99913	1.90912	0.37335	3.29611	0.962293	2.80359	1.50365	2.56569	2.11965	1.5465	-0.6303	1.55361	-0.351303	4.86109	2.65329	3.69302	5.6068	2.08311	2.67708	2.67641	1.70145	0.398594	2.94259	2.89924	2.45344	0.999367
FKBP9	0.00152332	0.0242688	1.3103	-0.78132	-0.681999	-1.99763	-2.57357	-0.91289	0.54125	-0.638452	-1.18914	-2.47758	0.76062	0.775663	0.173848	-1.00555	0.763983	-0.585832	-3.0479	-2.21788	-2.66773	-0.62267	-2.77692	-1.08131	-3.15215	-2.80374	-3.76809	-2.7775	-2.24575	-3.33113	-1.1833	-1.77896	-0.830547	0.761312	-2.69172	-2.34716	-2.30001	-1.1059	-3.53789	-1.22734	-0.00765354	-2.58262	-1.32256
DUSP1	4.31802e-05	0.00218219	1.30469	4.83339	4.67555	4.99106	4.86395	5.4965	5.78918	4.91614	4.5113	5.6862	3.93054	6.15648	6.83206	5.1442	5.08591	4.77172	3.84772	4.01721	1.53057	3.37733	3.14463	3.87288	3.19372	3.31229	2.42097	4.27659	3.65315	3.50668	4.20901	4.7908	3.49138	5.5295	3.08311	4.76454	4.21698	4.91647	3.67161	3.63064	5.43529	3.82267	4.99937
CLEC12B	0.000506902	0.0117272	1.29011	0.803641	1.90296	1.70281	2.30596	0.672073	2.54125	2.1689	1.98079	2.78808	1.76062	2.36063	0.75881	1.99445	1.50095	0.414167	0.32416	0.958312	-0.791353	1.37733	-0.103297	-1.08131	0.10626	1.63422	0.546498	1.69163	-1.25375	-1.3513	1.40166	1.91633	1.16945	1.08324	-0.0868123	-2.79922	0.801938	1.21603	1.81363	1.09459	0.577309	1.67583	0.999367
DPRXP4	0.00424778	0.0450769	1.28681	1.54061	1.48793	2.2503	2.13603	1.40904	2.27822	0.361549	1.61822	2.65058	1.76062	3.1907	2.17385	1.31638	2.63845	-2.65932	1.64609	0.37335	-0.791353	1.96229	1.21863	-2.76695	1.69122	0.312293	-1.03847	-0.6303	0.331218	-0.351303	2.40166	1.65329	-0.830547	2.08324	-1.08681	1.67708	1.80194	2.59454	0.813632	1.09459	1.7997	1.1904	1.84736
ANO5	0.0087099	0.0705662	1.28079	0.218678	-0.681999	-0.412666	0.136033	-0.91289	1.54125	0.946512	0.810863	0.328653	-0.824344	0.775663	0.75881	-0.00555066	0.763983	-2.29912	-0.675839	-1.57069	-2.87706	-2.43259	-1.92502	-2.77374	-0.89374	-3.09781	0.546498	-0.6303	0.331218	0.648697	-2.86634	1.91633	-2.83963	1.56867	-2.23546	-1.32292	0.801938	1.47906	-0.186369	-1.22734	-2.13391	-3.21036	0.999367
RBM44	0.000422625	0.010455	1.27475	0.218678	0.639929	1.1723	1.45796	1.08711	-0.0437128	0.361549	1.13279	0.328653	0.175658	0.775663	-0.826154	0.99445	0.179019	-0.585832	-0.675839	-0.626651	0.793609	0.962293	-1.1033	0.503651	-2.08021	-0.687707	-1.03847	-1.97856	-0.253744	0.648697	-0.183305	0.331365	-2.9728	-1.23869	-1.08681	-0.322919	-1.82198	-1.1059	0.398594	-2.78534	1.31427	-1.13153	-2.20215
DCBLD1	0.00417443	0.0446489	1.26377	0.218678	0.318	1.1723	-1.30236	-0.91289	-0.0437128	-2.39389	0.395825	1.65058	0.76062	0.1907	-0.826154	1.31638	0.763983	-0.585832	-1.37119	-3.0621	-2.68048	-3.62074	-2.64862	-0.0813115	-0.89374	-1.53721	-0.0384641	0.3697	-1.25375	-1.3513	-0.183305	-0.668637	-0.830547	0.761312	-3.17564	-1.32292	-0.783025	-2.23909	1.13556	0.357625	-1.00765	-3.39488	-0.322561
KCNJ2	0.00748255	0.0647036	1.25191	2.3886	0.318	1.3243	3.52835	2.54654	0.54125	0.361549	2.13279	3.57658	3.42358	3.58302	3.08074	3.45388	4.08591	0.414167	1.32416	0.958312	0.208646	2.96229	2.21863	1.50365	3.01315	2.48222	1.96154	1.69163	0.746256	-1.3513	2.51713	2.7908	1.49138	2.56867	0.49815	-0.322919	0.216975	2.21603	2.81363	0.772663	-1.00765	-0.131525	-1.32256
GBP1	9.79255e-07	0.000163076	1.24766	7.00984	5.58479	7.33553	7.11331	7.756	8.21603	6.5011	6.99077	7.27117	6.47944	7.38052	7.60848	7.51409	8.82648	5.77172	5.81601	5.98806	6.17443	5.75237	6.48167	5.5334	6.49858	6.35669	5.61975	6.15106	5.99418	4.87752	6.53094	6.35373	6.42684	7.9237	5.7076	5.33529	6.37685	5.75208	5.58182	5.64303	6.06916	5.76329	5.74353
CASP5	0.00058265	0.012849	1.24716	2.97357	1.77743	2.2503	2.45796	3.17457	2.65673	2.1689	2.27029	4.02909	1.49759	2.77566	3.08074	2.31638	1.98637	-0.585832	0.909123	0.958312	1.53057	1.96229	0.481666	1.50365	1.69122	1.89726	0.961536	0.954662	1.74626	-1.3513	3.77089	2.50129	0.754416	3.15363	0.913188	0.999009	3.02433	-0.1059	1.39859	1.09459	2.31427	-0.131525	0.999367
MSR1	0.00362173	0.0413514	1.23427	3.50408	1.77743	0.00237124	3.99401	2.89447	2.27822	2.36155	3.5113	3.41612	0.175658	2.89114	3.08074	3.94865	3.63845	1.41417	1.64609	0.958312	1.53057	1.96229	0.481666	0.503651	3.42819	0.312293	1.96154	1.69163	1.06818	0.648697	2.72359	-0.668637	2.75442	4.04671	1.23512	2.37752	2.3869	0.894099	-1.18637	1.09459	0.992346	0.868474	2.37788
DHRS9	0.000522842	0.0120283	1.2262	2.67811	0.902963	2.2503	3.04292	1.89447	3.71117	0.946512	3.33442	2.49858	1.49759	3.94559	3.75881	1.8018	2.50095	0.99913	0.909123	0.958312	0.208646	1.96229	2.21863	-0.0813115	1.42819	1.31229	1.96154	0.954662	-1.25375	0.648697	1.40166	2.91633	0.169454	0.761312	2.72054	0.999009	2.67641	1.21603	1.13556	0.357625	2.16227	1.67583	2.2624
LINC00937	0.00711367	0.0626115	1.21667	2.21868	1.318	2.58733	1.72099	1.08711	2.41572	2.94651	2.13279	-0.671347	0.76062	2.1907	1.49578	1.8018	2.87946	-0.585832	2.64609	0.37335	-2.76465	-2.60982	0.481666	0.918688	0.691223	1.89726	-2.2946	-0.6303	0.746256	0.648697	1.40166	1.65329	0.754416	1.93124	-1.08681	0.999009	1.21698	2.35353	1.39859	0.772663	1.7997	0.868474	0.999367
CTNND1	0.00135664	0.0226984	1.20723	1.91912	1.90296	2.1723	2.94339	2.25704	2.41572	1.68348	1.81086	2.32865	2.17566	2.1907	2.63328	2.31638	2.98637	1.99913	1.64609	-1.79938	-0.791353	2.18468	1.48167	1.50365	2.42819	2.31229	1.76889	0.954662	0.746256	0.23366	3.20901	0.331365	1.16945	2.46175	-1.08681	1.48444	0.801938	2.47906	0.813632	-1.22734	1.57731	-0.131525	0.999367
JAG1	0.00341023	0.0397148	1.20034	0.540607	1.12536	2.1723	1.72099	0.0871111	2.27822	0.946512	1.39583	1.65058	1.76062	1.51263	0.75881	0.99445	2.34894	1.41417	0.32416	-3.74722	0.793609	-0.62267	-0.103297	1.72604	0.691223	0.897256	-0.0384641	-3.43018	1.33122	-1.3513	-0.183305	0.331365	0.754416	-0.238687	1.23512	0.262043	1.21698	2.06402	-0.186369	-0.227337	0.577309	0.453436	0.677439
IL1B	0.000659877	0.0139098	1.18896	1.67811	2.12536	3.08983	1.94339	3.61067	4.24169	3.82098	2.98079	4.53811	2.63509	3.89114	4.49578	3.24238	3.87946	1.7361	1.64609	2.1807	2.20865	2.37733	1.48167	2.37812	2.69122	2.31229	2.66198	1.95466	2.33122	1.23366	3.06462	1.91633	1.49138	3.00924	0.49815	1.99901	3.02433	2.21603	2.81363	2.09459	4.96963	0.868474	-0.322561
MCTS2P	0.00603458	0.0567168	1.1866	0.218678	-0.0970373	1.1723	-0.863969	-0.91289	-0.0437128	-0.638452	1.39583	0.328653	0.76062	0.775663	-1.82924	-1.00555	0.179019	-3.1509	0.32416	-2.29421	0.208646	1.37733	-2.38429	-0.0813115	1.10626	-2.70187	-1.03847	-0.6303	-1.89304	-2.65499	-1.1833	-0.668637	-0.830547	-1.23869	-1.08681	-0.322919	-3.16247	0.479062	-2.83269	-2.79479	-2.9829	-0.131525	-1.32256
GBP5	3.62922e-07	8.03597e-05	1.15295	7.10437	6.36785	7.93015	7.16946	7.41354	7.77647	6.54146	7.26207	7.00108	6.79771	7.42432	7.50476	7.60916	8.97506	5.82356	6.06563	6.43944	6.69246	6.58678	6.27174	5.27624	6.57387	6.81214	5.42097	5.89326	7.01772	5.61448	6.51018	6.18935	6.12365	7.30047	6.06293	5.95321	6.59201	5.52346	6.51407	5.50058	6.55459	6.17226	5.5963
CDCA8	0.00338244	0.039497	1.15066	0.803641	-0.0970373	0.587333	1.45796	0.672073	-0.0437128	1.68348	0.395825	0.913616	2.17566	-0.809299	0.75881	-0.00555066	0.763983	-0.585832	0.32416	-0.626651	-2.1879	0.37733	0.481666	0.503651	0.10626	-0.687707	-1.03847	-3.21875	0.331218	-1.3513	-0.183305	-0.668637	0.754416	-1.23869	-3.03937	0.262043	0.801938	-0.1059	-1.18637	-2.99508	0.992346	0.453436	0.999367
WARS	3.50843e-07	8.01156e-05	1.14824	6.76171	6.12536	7.36431	7.10182	7.39545	8.05958	6.41683	6.7475	7.42141	6.50657	7.04245	7.47763	7.4123	8.03389	5.64299	6.18214	5.41774	5.89515	5.71718	6.35613	5.48854	6.63764	5.39976	5.7429	5.27659	5.31611	5.14055	6.78824	6.43989	6.48234	7.33117	5.12264	6.23932	6.15949	5.93849	5.93257	5.84948	6.30523	6.1904	6.61995
PRRG1	0.00628936	0.0580495	1.13983	-3.0872	-0.681999	-2.70695	0.720995	0.0871111	-1.04371	-0.638452	-3.15256	-0.671347	-0.824344	-0.809299	0.173848	-1.00555	0.179019	-2.10998	-1.90182	-3.7616	-3.55745	-2.21501	-3.54104	-1.08131	-0.89374	-0.687707	-1.03847	-1.79415	-2.06082	-3.86284	-3.22637	-2.69277	-0.830547	-1.96548	-2.76262	-3.59956	-0.783025	-2.3948	-1.18637	-3.49502	-0.00765354	-2.86072	-0.322561
PTGS2	0.00418307	0.044698	1.13514	0.218678	1.318	1.70281	1.13603	2.67207	4.08557	2.1689	3.20318	3.91362	2.63509	3.09759	4.60011	1.31638	3.17902	1.99913	1.32416	-1.69983	2.016	0.962293	0.481666	2.61913	0.691223	0.897256	2.42097	1.95466	1.74626	0.23366	1.8167	1.33136	1.75442	3.08324	0.49815	1.48444	1.21698	2.06402	1.98356	0.772663	3.16227	-0.131525	1.2624
LOC152225	0.00707306	0.0624716	1.13188	0.218678	0.318	-0.99763	0.136033	-0.91289	-0.0437128	-2.30671	-0.189137	0.913616	0.175658	-0.809299	0.75881	1.31638	-3.09662	0.414167	-0.675839	-0.626651	-0.791353	-0.62267	-1.1033	-2.82942	-0.89374	-1.73915	-2.35942	0.3697	-3.28211	-1.3513	-2.94679	-2.72452	-2.43218	0.761312	-1.08681	-3.89602	-1.3062	-1.1059	-2.7008	-1.22734	-2.21068	-1.13153	-0.322561
DOCK4	0.00740457	0.0642998	1.13095	1.54061	0.902963	0.809726	1.72099	1.08711	2.27822	0.946512	1.39583	1.91362	0.175658	1.77566	0.75881	0.99445	0.179019	-0.585832	0.909123	-3.27003	0.793609	1.69926	0.481666	0.918688	1.10626	-0.687707	-1.03847	-3.37516	0.746256	0.970625	1.62405	1.91633	0.754416	1.56867	-1.08681	-0.322919	-0.783025	-1.84899	-0.186369	-0.227337	-1.00765	0.868474	1.2624
BRSK1	0.00652993	0.0595127	1.13	-0.78132	-1.682	0.00237124	0.720995	0.672073	-0.0437128	0.361549	-0.189137	-1.71965	0.76062	0.1907	1.17385	-1.9176	1.50095	0.414167	-0.675839	-2.13949	-1.73968	0.37733	-2.07261	-1.08131	-1.79699	0.312293	-1.03847	-3.25641	-1.97279	-3.83422	-0.183305	-1.50984	0.169454	-0.238687	0.49815	-1.32292	-0.783025	-0.1059	-2.22126	-0.227337	-1.00765	-2.37777	-3.33086
BATF2	0.00465474	0.0478314	1.12615	1.54061	-0.0970373	2.4618	1.13603	2.08711	2.12621	1.94651	2.13279	1.32865	-1.81346	1.77566	1.75881	2.16437	4.34894	0.99913	0.32416	0.37335	0.208646	0.37733	0.481666	0.918688	1.91362	0.897256	-0.0384641	-0.6303	1.06818	-0.351303	2.27613	0.331365	1.16945	2.08324	-0.0868123	1.26204	0.801938	-2.58263	-0.186369	-0.227337	1.31427	-0.131525	0.677439
MYOF	4.46416e-05	0.00223771	1.1257	4.59372	4.318	5.26916	5.72099	5.1532	5.14611	4.31575	3.71775	4.08354	4.22005	5.43863	5.26131	4.92519	5.89327	3.8736	3.32416	2.69528	3.73221	3.37733	3.8967	1.24062	4.15065	3.83586	3.42097	3.69163	3.13857	2.55559	4.69934	4.82322	4.29874	4.99013	3.66808	3.92501	3.91741	4.25165	3.51407	3.52755	4.12163	3.86847	4.58433
FCAR	0.000667917	0.0139832	1.11498	2.80364	3.17598	3.08983	2.83647	2.89447	4.571	3.44901	2.98079	3.41612	2.34558	3.51263	3.17385	3.31638	2.76398	2.58409	1.64609	0.37335	1.53057	1.37733	2.21863	2.37812	2.27619	2.63422	-1.03847	2.17705	1.74626	0.23366	3.34026	3.0318	1.97681	2.84877	1.49815	2.26204	2.67641	2.8941	3.39859	1.58002	3.24027	1.1904	3.2624
RASGEF1B	0.00333484	0.0392147	1.09531	2.12557	3.44728	2.39469	2.45796	4.17457	5.65673	5.03397	0.810863	0.913616	1.76062	3.09759	2.63328	2.69489	2.87946	1.7361	1.32416	2.54327	2.37857	1.37733	1.21863	2.24062	1.69122	-0.687707	1.5465	2.53962	1.55361	1.23366	2.40166	1.91633	2.62889	3.46175	1.49815	1.26204	1.80194	1.47906	1.13556	1.77266	2.45178	0.453436	2.99937
IL15	3.70188e-05	0.0020021	1.07944	3.26307	2.63993	3.64623	3.13603	2.54654	3.65673	2.68348	2.81086	3.41612	2.34558	3.58302	3.42177	3.38677	3.26648	1.99913	1.32416	-0.626651	1.53057	1.96229	1.48167	1.91869	2.8067	1.89726	2.28346	2.3697	2.20569	1.6487	2.51713	1.91633	2.97681	3.6682	2.08311	1.99901	2.3869	2.59454	2.39859	0.772663	2.45178	1.86847	2.84736
P2RX7	9.73808e-07	0.000163076	1.07104	4.46661	4.20064	5.26916	4.91739	4.81503	4.93357	4.44901	4.20318	4.88324	4.73025	4.91862	5.77376	4.66688	5.65475	4.45856	3.49408	3.54327	4.06663	2.69926	3.80359	3.24062	4.06046	3.56022	3.20946	3.45716	3.99418	2.23366	4.57158	4.57929	3.75442	4.5942	2.91319	3.72148	3.97186	4.38595	4.02309	3.4731	4.07981	4.26079	4.06976
EVC	0.00712343	0.0626527	1.07061	-0.78132	-1.682	-1.99763	-3.1358	-0.91289	-1.04371	0.361549	-2.33408	0.328653	-0.824344	-2.96605	-0.826154	-0.00555066	-3.67405	-2.56161	-2.49059	-3.3951	-2.27528	-2.09723	-2.83338	-3.81396	-0.89374	-0.687707	-0.0384641	-3.26554	-3.22546	-4.0357	-3.0758	-2.1128	-2.21833	-3.65174	-2.41565	-3.17688	-2.27475	-2.38973	-2.27466	-2.31443	-2.80265	-0.131525	-3.58514
LOC729737	0.003947	0.0432242	1.06624	2.80364	3.48793	4.73029	3.13603	3.78755	4.44814	3.26844	2.13279	3.97251	2.34558	3.77566	5.00674	3.8018	3.98637	1.7361	2.64609	-0.626651	1.20865	0.37733	2.06663	1.50365	2.10626	2.77172	2.28346	0.954662	2.65315	2.89662	4.20901	3.91633	2.86989	3.22074	2.61363	3.37752	3.3869	3.75208	3.27306	3.29623	3.69279	2.95594	3.2624
DSC2	0.000159372	0.00536944	1.06212	2.12557	2.318	3.2503	3.52835	2.25704	3.12621	3.26844	2.98079	2.32865	3.08255	3.36063	3.56616	2.99445	4.50095	2.7361	2.13151	2.1807	0.793609	0.37733	2.59714	3.00615	2.10626	0.897256	2.28346	1.3697	0.331218	2.23366	3.46055	2.65329	1.97681	2.22074	0.49815	1.99901	2.21697	2.59454	2.51407	2.09459	2.45178	1.45344	2.48479
MAP3K8	6.81837e-06	0.000706532	1.05432	3.3886	2.96186	3.1723	2.94339	3.47943	3.60014	2.1689	2.5113	3.13601	2.8761	2.99805	3.26131	2.45388	2.87946	0.99913	1.32416	2.1807	1.20865	2.69926	2.48167	2.24062	2.56569	2.77172	0.546498	0.3697	2.33122	1.6487	2.72359	2.50129	2.49138	2.6682	1.72054	1.26204	1.5389	1.70145	2.62099	1.77266	2.45178	1.45344	1.99937
SIGLEC16	0.00969571	0.0754732	1.05098	1.54061	1.63993	1.58733	0.720995	1.67207	0.956287	1.94651	0.395825	2.13601	1.49759	2.36063	2.87429	2.31638	2.63845	-0.585832	-0.675839	-0.626651	1.20865	-3.45173	0.481666	0.503651	1.42819	2.31229	-1.03847	1.69163	0.746256	-1.3513	1.40166	1.33136	1.49138	2.56867	0.49815	1.26204	1.21698	1.8941	0.813632	1.35763	2.16227	-0.131525	1.2624
STAT1	4.37302e-07	9.2972e-05	1.04547	8.0952	7.37328	8.88959	8.20481	8.59094	8.80647	7.83728	8.11692	8.10673	7.35058	8.45983	8.37352	8.34539	9.19444	7.12841	7.50904	7.16777	7.49866	6.70825	7.31456	6.63293	8.04584	7.2723	7.09596	7.08395	7.31611	6.28532	7.9966	7.56498	7.6124	8.63168	6.80801	6.92975	7.4931	6.80099	6.49311	7.21975	7.42697	6.98742	6.7489
PFKFB3	1.34403e-07	3.4014e-05	1.0409	3.77327	4.07289	5.1004	4.09023	3.842	4.3486	4.06199	4.20318	4.08354	4.17566	4.1907	3.75881	4.57941	5.037	3.11461	3.23105	2.95831	3.96353	2.96229	2.48167	3.16662	3.49858	3.21918	2.5465	2.69163	3.06818	2.6487	4.20901	3.41883	3.41738	4.40517	2.23512	2.99901	3.74054	3.47906	2.72052	2.86013	3.24027	3.1904	3.63163
PSTPIP2	2.06856e-09	2.31885e-06	1.03982	5.26307	4.58479	6.29239	5.64383	6.13151	6.35717	5.82098	5.48329	5.94336	5.30494	5.99805	5.87429	5.96023	6.4919	4.41417	4.78359	4.28024	4.53057	4.93192	4.65159	4.50365	5.037	4.66985	5.049	4.49898	4.74626	4.14055	5.30855	4.54082	4.72404	5.48923	4.30551	4.60782	4.80194	5.08392	4.62099	4.7034	4.85033	5.13526	5.2624
SAMD4A	0.00619808	0.0575516	1.0386	2.3886	1.77743	2.39469	3.04292	2.89447	2.95629	1.36155	1.13279	2.13601	1.49759	2.51263	2.49578	2.45388	2.76398	1.7361	0.909123	0.37335	0.208646	1.96229	-1.1033	1.50365	1.91362	1.31229	1.5465	1.3697	1.06818	0.648697	3.40166	0.916327	2.16945	3.22074	1.49815	1.48444	1.21698	1.70145	-2.92892	0.357625	0.992346	2.32791	2.2624
CLEC7A	4.34716e-10	7.07705e-07	1.03123	6.07043	6.09279	6.3243	6.16946	6.54654	7.3443	6.67443	5.87695	6.55747	5.90358	6.72986	6.27188	6.134	6.58841	5.22152	5.43268	4.65875	5.7005	5.02119	5.21863	5.75158	5.79276	5.31229	5.42097	5.43579	4.74626	5.15649	5.85012	5.67121	4.86989	6.00924	5.06293	5.32094	5.52076	5.04385	5.2399	4.86013	5.53151	5.29474	5.85735
PLA2G4A	0.00220584	0.0305111	1.02902	0.540607	0.639929	1.70281	0.720995	0.672073	1.76364	0.946512	1.61822	1.65058	1.17566	1.1907	1.17385	0.579412	2.63845	-0.585832	-0.675839	0.37335	-0.791353	0.962293	-0.103297	0.503651	1.69122	0.312293	1.28346	0.3697	-3.04055	-0.351303	1.13862	1.33136	-1.63223	-0.238687	-1.08681	0.262043	0.801938	0.894099	1.62099	0.357625	1.31427	0.453436	-0.322561
SECTM1	3.16705e-06	0.000375509	1.01533	5.75006	5.32923	6.27383	6.14726	6.67207	6.95629	5.62834	5.90889	6.78808	6.00855	6.59158	6.55755	6.36077	7.1677	5.08659	5.66401	4.83278	5.13938	5.35461	5.62462	4.34495	5.96424	4.98472	4.4851	4.89326	4.4467	4.57943	6.53094	5.68892	5.82767	6.48241	4.93556	5.34951	5.09962	5.38595	5.39859	4.77266	5.22117	5.24351	5.95356
NFE2L3	0.00029278	0.00824976	1.01286	2.86253	2.63993	3.04677	3.30596	3.08711	3.91048	2.68348	3.13279	4.28285	2.76062	2.89114	3.49578	3.45388	3.42695	2.58409	-0.675839	1.37335	3.11554	3.37733	2.35613	1.50365	2.42819	3.11965	2.28346	3.07014	2.4467	1.23366	2.62405	2.7908	2.75442	3.22074	1.49815	1.99901	2.80194	2.47906	2.39859	1.58002	1.7997	2.0384	0.999367
PPARGC1B	1.67477e-05	0.00124823	1.01191	4.07666	3.52745	4.02474	2.83647	3.842	4.3486	3.82098	3.71775	4.23554	3.76062	4.86313	4.8177	4.27985	4.13322	3.11461	3.84772	2.69528	3.45657	2.54726	2.8967	1.24062	2.42819	3.11965	3.049	3.53962	2.91618	1.81862	3.34026	4.08625	3.69302	3.5162	2.91319	2.26204	3.67641	2.47906	2.81363	2.23209	3.45178	3.45344	3.63163
JAK2	2.1659e-08	1.11282e-05	1.00349	6.42325	6.1059	7.03854	6.46695	6.994	7.19946	6.33883	6.46907	6.76328	6.00855	6.95888	6.98763	6.36077	7.02451	5.75402	5.43268	5.39572	5.7785	5.28422	5.42027	5.39442	6.20429	5.57908	5.60539	5.15106	5.55361	4.34914	6.31654	6.11272	5.72404	6.77812	5.43675	5.405	5.78683	6.03365	5.63381	5.43087	5.92308	5.48318	5.91584
BTN2A3P	0.00444444	0.0463505	1.0006	1.3886	0.902963	1.1723	0.720995	1.40904	0.956287	1.68348	1.81086	2.78808	2.49759	2.1907	2.34377	1.8018	1.98637	1.7361	-0.675839	0.37335	-0.791353	0.962293	-0.103297	0.918688	1.10626	0.312293	-2.87167	1.95466	1.91618	0.23366	1.98662	0.331365	-0.830547	1.34627	0.913188	1.26204	1.80194	2.35353	1.13556	-0.227337	0.577309	1.1904	0.999367
MIR22HG	0.000516197	0.0119199	1.0753	3.74224	4.12536	5.05765	3.45796	4.08711	5.36568	3.94651	2.71775	3.91362	4.03364	3.58302	4.21824	3.16437	3.34894	3.8736	2.49408	1.37335	3.45657	1.96229	2.80359	3.37812	2.8067	3.11965	0.546498	0.954662	2.33122	2.34914	3.62405	3.41883	2.86989	3.56867	3.16112	3.26204	1.80194	2.8941	2.72052	3.09459	4.57731	3.45344	3.84736
LDLRAP1	1.16282e-07	3.11713e-05	-1.00247	4.52246	4.65785	4.6748	3.83647	4.08711	4.44814	4.75387	5.89833	5.05657	5.0583	4.61696	4.17385	5.18427	5.20139	5.69957	6.07905	6.31586	6.00306	6.06383	6.05657	5.91869	5.88762	5.94165	5.64804	6.0562	5.91618	5.04101	5.1021	5.56018	5.85595	5.5295	5.5131	5.15281	5.52076	5.8483	5.60805	6.85481	5.10087	5.0583	5.61995
PLAG1	0.00416466	0.0446489	-1.00553	0.218678	0.318	0.809726	-0.863969	1.67207	-2.76163	1.36155	2.27029	2.32865	0.76062	1.77566	0.75881	2.31638	1.17902	2.41417	1.32416	2.1807	1.79361	1.96229	1.48167	3.00615	2.42819	1.63422	3.13146	2.69163	2.33122	0.970625	1.62405	0.916327	2.16945	1.56867	2.23512	1.48444	1.5389	2.06402	1.62099	2.67955	2.31427	-0.131525	1.2624
ZNF439	0.00870391	0.0705641	-1.00952	0.218678	0.318	0.587333	0.136033	1.40904	-0.0437128	1.36155	1.13279	-0.671347	-0.824344	-0.809299	0.173848	0.579412	-3.48171	1.41417	1.90912	2.37335	1.53057	0.37733	0.896703	0.503651	0.10626	1.63422	1.96154	1.95466	1.55361	-0.351303	0.816696	-0.668637	2.33938	0.346275	1.49815	1.26204	1.5389	0.894099	2.39859	-1.22734	-1.00765	1.67583	0.677439
RHOH	1.03225e-05	0.000915732	-1.01633	2.30614	1.48793	1.80973	2.72099	3.67207	1.76364	2.1689	3.13279	2.49858	3.76062	3.09759	2.34377	3.08191	2.87946	3.32106	4.13151	4.46081	3.79361	3.83676	3.48167	3.56254	3.49858	3.48222	4.00593	4.49898	3.70045	2.34914	3.06462	3.97522	4.45486	3.34627	3.55704	3.0694	3.67641	2.98156	3.90109	4.4731	3.85033	3.56891	2.58433
ZSCAN30	0.00824211	0.0680733	-1.0215	-0.78132	-0.0970373	0.324299	1.45796	-3.32654	-0.0437128	2.1689	2.13279	1.32865	1.17566	1.77566	0.75881	-1.00555	-0.820981	1.7361	2.49408	2.37335	2.016	1.96229	2.80359	-0.0813115	0.691223	1.31229	1.76889	2.17705	1.33122	0.23366	2.27613	0.916327	0.754416	1.34627	0.49815	1.26204	0.216975	2.35353	0.398594	0.772663	1.31427	0.868474	2.13687
CD28	0.00768532	0.0658109	-1.02546	2.12557	1.318	2.58733	2.45796	2.40904	1.54125	2.1689	2.89833	2.49858	3.42358	2.36063	-3.23774	3.31638	1.76398	3.32106	3.90912	3.46081	3.73221	3.62526	2.35613	3.61913	3.27619	3.01273	3.28346	3.3697	3.55361	1.45605	2.90416	3.50129	3.07634	2.76131	3.08311	1.84701	3.02433	3.21603	3.20595	3.63064	2.45178	1.45344	1.84736
MARCH9	1.82558e-05	0.00129375	-1.03125	-0.19636	2.77743	1.1723	1.94339	1.40904	1.54125	2.36155	1.81086	1.65058	0.76062	0.1907	2.63328	2.16437	2.34894	2.99913	2.32416	2.69528	2.66808	2.69926	2.06663	2.61913	3.19372	2.89726	2.5465	3.07014	3.13857	2.10813	2.27613	1.33136	3.33938	2.22074	2.61363	2.67708	2.5389	3.35353	2.90109	3.09459	2.31427	2.45344	2.58433
LEF1	0.000487448	0.0114272	-1.03366	4.72647	4.96186	5.35992	4.69062	5.6417	3.27822	5.7191	6.44749	4.75492	5.24175	3.94559	3.92873	5.96023	5.65475	6.94555	7.11858	7.12154	6.44705	6.58678	6.4045	6.70005	6.07204	6.17027	6.47724	7.31221	5.96542	4.79844	4.54462	6.29715	5.66131	4.93124	5.65465	4.58397	5.70883	6.42548	5.94291	6.94759	5.73381	5.48318	5.41891
APBB1	5.52913e-05	0.00263242	-1.03415	0.803641	2.01844	1.00237	2.30596	2.54654	0.956287	2.53147	2.5113	0.913616	2.63509	1.51263	1.75881	2.8018	1.50095	3.66209	3.0246	4.07379	3.11554	2.96229	2.70406	2.91869	3.49858	2.89726	2.5465	3.53962	3.87554	1.6487	1.8167	2.7908	2.62889	1.76131	2.23512	2.13651	3.02433	3.59454	2.98356	3.63064	3.16227	2.56891	1.99937
ZSCAN18	0.00452108	0.0468089	-1.03822	-0.19636	0.639929	0.587333	0.720995	1.67207	1.95629	1.68348	2.27029	0.913616	-3.35241	1.1907	-0.826154	2.16437	0.763983	1.99913	1.90912	2.69528	2.016	2.54726	2.48167	2.61913	0.10626	2.63422	1.96154	2.53962	2.20569	0.23366	0.816696	1.33136	1.97681	1.56867	0.913188	0.677082	1.80194	1.47906	2.13556	1.58002	1.7997	2.0384	1.84736
YAE1D1	0.000182161	0.00584103	-1.04493	1.02603	0.318	-0.412666	0.720995	-0.91289	0.956287	0.361549	0.395825	0.913616	0.175658	0.1907	-1.44264	1.57941	0.763983	0.414167	0.909123	1.37335	2.66808	1.37733	0.481666	0.918688	0.691223	2.11965	1.28346	1.69163	1.33122	-0.351303	0.816696	1.33136	2.49138	1.34627	2.49815	1.26204	1.80194	2.06402	2.62099	1.09459	0.992346	0.868474	1.67744
RAB15	0.00302981	0.0374731	-1.04701	-0.78132	0.318	-0.99763	-2.58916	-0.91289	-0.0437128	-0.638452	-1.18914	-0.671347	0.175658	-0.809299	-0.826154	-0.00555066	-0.820981	1.41417	0.32416	0.37335	-0.791353	0.37733	1.21863	-0.0813115	1.10626	0.312293	0.546498	0.954662	2.06818	-0.351303	1.62405	-2.05313	0.754416	1.08324	1.23512	1.67708	-0.783025	-2.26664	-0.186369	-1.22734	0.577309	1.45344	-0.322561
RFC5	0.00698956	0.0620953	-1.04795	0.540607	1.77743	1.1723	0.136033	2.40904	0.956287	-3.14995	1.98079	1.91362	1.76062	1.51263	-3.17326	0.579412	1.17902	2.7361	1.64609	0.958312	2.20865	1.69926	0.896703	1.50365	1.69122	1.89726	0.961536	1.69163	1.91618	1.6487	2.62405	2.7908	1.75442	1.93124	1.49815	0.999009	2.67641	1.47906	1.39859	1.58002	1.57731	1.45344	1.84736
TSHZ2	0.00390264	0.0430602	-1.05057	4.52246	4.318	4.39469	3.30596	4.40904	0.956287	5.0054	5.00069	4.08354	4.22005	2.65013	1.75881	5.1442	4.57134	4.93773	5.32416	5.8652	5.82336	5.02119	5.37244	5.84943	5.49858	5.78803	4.81952	3.95466	5.77968	3.40358	3.67468	5.85493	4.66131	3.84878	5.14201	3.0694	5.26137	6.05397	4.45749	5.8916	4.82524	4.42306	3.63163
EFCAB13	0.00801011	0.0669288	-1.05194	1.21868	-1.682	3.08983	0.136033	1.67207	2.12621	1.36155	2.5113	1.65058	1.17566	1.51263	1.17385	0.579412	2.50095	3.50163	3.49408	2.69528	3.20865	2.54726	2.21863	2.61913	1.69122	1.63422	3.86843	3.27659	3.55361	-1.3513	1.62405	2.65329	1.97681	1.34627	1.91319	1.84701	3.12387	0.894099	1.81363	3.58002	2.57731	3.1164	3.2624
BEX5	3.28047e-05	0.00184877	-1.05336	1.91912	0.902963	1.00237	2.13603	2.08711	-1.04371	1.36155	1.61822	0.913616	1.49759	0.775663	0.75881	2.31638	1.98637	2.8736	1.90912	2.54327	2.90909	2.18468	2.21863	2.82558	2.69122	2.63422	2.5465	2.69163	2.74626	2.73616	0.401658	2.13872	2.86989	2.34627	1.72054	1.99901	2.3869	2.59454	2.39859	3.02059	1.99235	2.1904	1.67744
RPARP-AS1	0.000152373	0.00516185	-1.05544	1.3886	1.48793	1.90926	0.720995	-0.91289	1.27822	0.946512	2.27029	1.91362	2.17566	1.51263	0.75881	2.8018	0.179019	1.41417	2.64609	2.1807	2.53057	2.18468	2.70406	1.50365	2.27619	2.77172	2.86843	3.07014	2.83372	2.10813	1.8167	2.33136	1.97681	0.761312	2.72054	1.99901	2.3869	3.70145	1.62099	3.23209	2.89924	2.86847	2.2624
CACNA1I	0.00809919	0.0673894	-1.06051	-1.78132	1.12536	-0.99763	-2.53281	0.0871111	-0.0437128	0.361549	1.98079	0.913616	0.175658	-0.809299	0.75881	1.99445	1.17902	0.414167	1.64609	0.37335	1.20865	-0.62267	-1.1033	2.24062	2.10626	0.897256	1.28346	0.954662	2.20569	1.6487	-0.183305	2.7908	1.49138	1.76131	2.23512	1.26204	0.801938	0.894099	0.398594	3.41652	1.99235	1.67583	0.262401
TCL1A	0.00935512	0.0737112	-1.06179	1.02603	1.12536	2.3243	3.99401	4.17457	2.12621	3.88511	0.395825	2.49858	3.49759	4.74529	0.173848	2.69489	0.179019	3.32106	3.57209	3.28024	4.82336	3.96229	3.9411	3.37812	3.42819	3.48222	4.89227	4.49898	3.60424	2.34914	3.34026	0.916327	4.59572	3.80571	3.91319	1.84701	3.02433	2.80099	2.90109	2.4731	2.99235	3.45344	3.99937
ACVR2B	0.00958723	0.0749652	-1.06472	1.67811	-0.0970373	-1.99763	2.72099	3.08711	-1.04371	1.68348	1.61822	2.13601	3.42358	0.775663	1.17385	1.99445	1.50095	2.7361	2.78359	3.69528	2.53057	2.54726	3.06663	2.08861	2.69122	2.77172	2.28346	2.3697	2.20569	2.6487	2.62405	2.7908	2.75442	-1.23869	2.37262	1.48444	2.21697	3.28642	1.98356	3.77266	2.99235	1.86847	0.999367
LINC00959	0.00668316	0.0603097	-1.06498	1.3886	0.639929	1.1723	0.136033	-2.93758	-0.0437128	-0.638452	0.810863	-2.49959	1.49759	-0.809299	1.9812	0.99445	0.763983	1.41417	2.13151	2.1807	2.20865	1.69926	1.21863	1.24062	2.42819	0.312293	1.5465	0.3697	0.746256	0.648697	-1.1833	1.91633	1.97681	0.761312	0.49815	-0.322919	1.80194	0.479062	2.13556	1.94259	0.577309	2.0384	1.48479
MAL	0.00151658	0.0242241	-1.06536	3.17287	3.71032	4.1109	3.89092	4.25704	0.54125	4.31575	5.57905	3.13601	3.63509	2.65013	2.34377	4.60916	4.3083	4.96876	5.43268	5.46081	5.06663	4.73488	5.30609	5.47328	4.91362	4.66985	4.91573	5.39207	4.95571	3.04101	3.72359	5.41883	5.43624	3.97077	4.5279	2.67708	4.57453	4.62202	4.81363	5.18205	4.03674	4.1904	3.53542
KIAA2022	0.00988623	0.0762335	-1.06943	-1.78132	-0.681999	-1.99763	-0.863969	-3.05455	-1.04371	1.68348	-1.18914	-0.671347	-1.20233	-3.46514	-2.15883	-3.44406	-0.820981	0.99913	-2.38073	0.37335	1.20865	-0.62267	0.481666	0.503651	-0.89374	-0.687707	-1.03847	-0.6303	-1.78724	0.970625	1.13862	0.331365	-0.830547	-1.23869	-0.0868123	-1.32292	-2.01385	1.21603	-0.186369	-0.227337	-2.44354	-1.13153	-0.322561
CD27	0.000142762	0.00495887	-1.07376	3.17287	3.52745	3.42864	4.04292	4.54654	2.12621	3.1689	4.91939	3.78808	4.53321	3.1907	3.08074	4.38677	4.037	5.48026	5.27836	6.00271	5.13938	4.99204	5.42027	5.14751	4.9889	5.56022	5.17099	5.17705	4.6289	3.45605	3.40166	5.28556	5.3192	3.61929	4.00065	3.20064	4.4649	5.55231	4.67161	5.64303	4.3499	4.0384	4.40536
RGL4	0.00255554	0.033784	-1.08065	1.21868	-0.681999	0.324299	0.136033	0.0871111	0.54125	0.946512	1.81086	0.913616	0.76062	-0.809299	0.173848	0.99445	1.76398	2.22152	0.909123	-2.8369	1.53057	2.69926	1.8967	0.918688	2.10626	2.77172	2.13146	1.95466	2.91618	1.45605	1.62405	1.33136	1.49138	2.46175	0.49815	0.999009	2.02433	1.8941	2.13556	2.86013	1.57731	2.0384	1.67744
FOXO3B	0.000373959	0.00970798	-1.08233	0.803641	0.902963	0.809726	-0.863969	0.672073	-1.04371	-0.638452	1.13279	0.913616	1.98301	-0.809299	0.75881	1.31638	-0.820981	1.41417	0.32416	2.37335	1.79361	1.37733	1.8967	1.24062	1.10626	2.31229	0.961536	1.69163	2.33122	1.97063	1.98662	1.65329	1.75442	1.34627	2.08311	0.999009	1.5389	1.21603	1.39859	-1.22734	0.577309	1.67583	1.84736
APOLD1	0.00328395	0.0390781	-1.08401	0.540607	-1.682	0.00237124	1.45796	0.0871111	0.956287	0.946512	-0.189137	2.32865	-2.59102	-0.809299	0.173848	1.31638	-0.820981	0.99913	-0.675839	0.37335	2.016	2.37733	1.21863	1.24062	1.42819	-0.687707	1.76889	0.954662	0.746256	1.81862	-0.183305	1.33136	1.16945	2.08324	2.23512	1.26204	2.3869	1.47906	1.81363	2.09459	0.992346	-0.131525	1.2624
RASGRF2	0.0032569	0.0389376	-1.09277	2.12557	2.56593	2.1723	1.94339	2.40904	-1.04371	2.68348	3.05879	0.328653	2.49759	-0.809299	0.173848	1.57941	1.98637	2.8736	2.32416	3.95831	3.29611	3.46479	2.8967	3.31101	3.49858	3.39976	3.28346	3.17705	2.33122	1.6487	1.40166	2.50129	2.49138	1.93124	3.00065	0.677082	2.5389	3.21603	2.90109	3.02059	2.57731	2.67583	0.262401
LDOC1	0.00139401	0.0231978	-1.09306	-0.19636	1.48793	-0.412666	1.94339	1.40904	-0.0437128	1.68348	1.39583	-0.671347	-3.00608	0.1907	1.49578	2.57941	0.179019	0.99913	2.13151	2.69528	0.793609	1.96229	0.896703	2.08861	0.691223	1.31229	0.961536	2.3697	2.20569	0.970625	2.51713	1.65329	1.75442	2.08324	1.91319	0.999009	1.80194	1.47906	1.62099	2.09459	1.99235	1.67583	1.67744
GNAZ	0.00782864	0.06653	-1.10186	-0.19636	0.639929	1.00237	1.13603	1.08711	2.95629	0.361549	1.98079	3.65058	1.76062	1.51263	-0.826154	0.99445	2.34894	1.7361	2.13151	2.95831	2.016	3.07777	-0.103297	3.37812	2.8067	2.63422	3.86843	1.69163	4.30084	0.970625	0.401658	2.65329	2.75442	2.56867	-0.0868123	3.43197	2.91741	1.70145	2.13556	2.09459	2.7997	3.99776	3.99937
PARD6B	0.00501592	0.0502448	-1.10898	0.218678	1.318	-0.99763	-0.863969	1.67207	-0.0437128	1.36155	0.810863	-0.671347	0.76062	-0.809299	-3.07242	1.57941	-2.87951	-0.585832	0.32416	1.95831	1.20865	2.18468	0.481666	1.50365	-0.89374	1.31229	2.42097	0.954662	1.74626	-0.351303	1.13862	1.33136	1.16945	0.761312	0.49815	0.677082	2.21697	0.479062	1.81363	1.35763	0.577309	0.868474	0.677439
OSBPL10	0.00393546	0.0431361	-1.11582	0.803641	0.902963	1.3243	2.13603	2.78755	1.54125	2.53147	-0.189137	0.913616	2.63509	1.99805	-2.6928	1.99445	0.763983	1.7361	2.90912	2.69528	3.53057	1.96229	2.70406	2.50365	1.42819	3.01273	3.76889	2.95466	1.55361	-0.351303	2.98662	1.33136	3.62889	1.34627	2.61363	2.26204	2.21697	2.35353	2.27306	2.35763	2.45178	1.86847	3.32129
CD40LG	9.79014e-05	0.00384466	-1.1183	2.3886	2.77743	2.39469	3.77989	2.54654	1.27822	3.44901	4.42557	3.23554	3.56797	2.99805	3.34377	3.51801	3.42695	4.11461	4.23105	5.28024	4.66808	5.23531	4.62462	4.27624	4.59811	4.39976	4.5465	3.82913	3.83372	1.81862	3.77089	4.54082	4.25692	3.6682	3.66808	3.26204	4.86083	4.91647	4.90109	5.09459	4.45178	3.32791	2.99937
FCER1A	0.00207885	0.0294648	-1.12056	2.02603	0.902963	1.00237	0.136033	1.08711	2.41572	1.94651	2.61822	1.91362	0.76062	1.1907	-0.826154	2.69489	0.763983	1.41417	-0.675839	2.54327	2.90909	1.69926	3.9411	2.24062	3.42819	2.48222	4.31909	3.69163	1.91618	1.45605	1.98662	2.13872	1.97681	1.56867	2.82008	2.13651	3.3869	2.59454	1.39859	2.58002	3.07981	3.32791	3.37788
AASS	4.31223e-05	0.00218219	-1.12497	1.3886	-0.0970373	0.587333	1.45796	1.67207	1.76364	-0.638452	1.98079	0.913616	0.175658	1.1907	2.17385	2.99445	1.76398	2.41417	2.49408	3.07379	2.37857	2.54726	2.70406	3.50365	2.10626	2.48222	1.5465	2.3697	3.13857	2.23366	1.40166	2.50129	2.75442	1.93124	1.23512	3.0694	2.80194	1.8941	2.62099	2.4731	2.45178	2.0384	1.2624
TCTN2	0.00377509	0.0423958	-1.12954	-0.19636	0.639929	-0.99763	-0.863969	-0.91289	-1.04371	0.361549	-1.18914	-2.79035	-0.824344	-0.809299	0.75881	-1.00555	-0.820981	1.41417	0.909123	-0.626651	1.20865	0.962293	-0.103297	-0.0813115	0.10626	0.897256	1.5465	-0.6303	2.06818	-1.3513	-1.1833	-2.37152	1.16945	1.56867	1.91319	-1.32292	1.5389	0.479062	0.813632	0.772663	1.7997	-1.13153	0.999367
CD19	0.00153524	0.0243017	-1.14703	1.21868	0.902963	1.58733	3.72099	3.33504	1.54125	3.06199	0.395825	2.91362	3.42358	3.65013	0.173848	3.24238	0.179019	3.41417	3.78359	3.1807	4.06663	3.46479	3.35613	1.91869	2.8067	3.63422	4.42097	2.69163	3.74626	1.23366	2.98662	3.13872	4.84188	2.56867	3.16112	2.26204	3.86083	2.8941	3.51407	3.35763	2.7997	3.1164	4.1037
UBASH3A	0.00071707	0.0147611	-1.1521	1.02603	2.84156	2.1723	2.83647	1.40904	-2.24258	2.53147	2.89833	1.32865	2.98301	0.775663	2.34377	1.99445	1.50095	3.11461	3.57209	2.95831	2.37857	3.62526	2.21863	3.00615	2.69122	3.48222	2.76889	3.17705	2.99418	2.55559	2.72359	3.41883	3.75442	2.46175	3.16112	1.26204	3.4649	3.06402	2.51407	3.90195	2.99235	2.32791	1.67744
TRABD2A	0.000116834	0.0043525	-1.1552	3.67811	3.87259	4.49422	4.18043	4.842	2.76364	4.64695	6.2866	3.97251	5.0583	2.99805	3.49578	5.352	4.60528	6.04352	6.48403	6.38458	5.90909	5.60615	5.99474	5.76418	5.75012	5.54111	5.8319	5.74474	5.74626	4.26341	3.86109	5.87052	5.12365	4.48923	5.19859	4.405	5.4068	5.87138	5.59499	6.76702	5.29613	4.5409	4.43233
TTC9	3.37728e-06	0.000392879	-1.15534	2.12557	1.63993	1.70281	1.72099	2.54654	-0.0437128	2.94651	2.71775	2.32865	3.08255	2.77566	1.75881	2.45388	1.98637	3.7361	3.90912	3.69528	3.016	3.54726	3.54056	3.50365	3.01315	3.11965	3.5465	3.95466	3.50114	2.6487	2.72359	3.65329	3.56177	1.76131	2.82008	2.84701	3.12387	3.80099	3.33719	4.05807	2.45178	3.72646	2.67744
NSG1	0.00386178	0.042862	-1.16424	0.218678	2.63993	2.1723	1.72099	1.67207	-1.04371	0.946512	3.05879	1.65058	1.98301	-0.809299	1.49578	1.57941	1.17902	2.22152	1.64609	2.69528	-0.791353	3.69926	3.48167	2.08861	2.27619	2.63422	2.5465	2.69163	3.50114	2.55559	3.27613	1.33136	0.754416	2.08324	2.23512	2.76454	3.5389	2.80099	3.67161	3.58002	3.24027	3.77536	0.262401
FAM184A	0.0023354	0.0317156	-1.1672	-0.78132	0.902963	1.70281	1.45796	1.08711	-0.0437128	-1.77001	1.81086	0.328653	1.17566	-2.66149	0.173848	1.31638	0.179019	1.99913	3.13151	2.37335	2.20865	1.37733	1.8967	2.08861	2.10626	1.63422	2.28346	2.3697	1.74626	0.23366	0.401658	1.33136	1.49138	1.34627	1.49815	-0.322919	1.21698	1.8941	1.81363	2.35763	0.577309	-1.13153	1.48479
BACE2	0.00298491	0.0372124	-1.16894	-0.19636	-0.681999	0.00237124	0.720995	1.40904	-0.0437128	1.36155	-1.18914	0.328653	1.98301	0.1907	1.17385	-0.00555066	-2.70495	1.41417	1.90912	2.1807	1.53057	1.69926	2.48167	0.918688	1.42819	3.63422	2.13146	1.3697	2.33122	-0.351303	1.40166	0.331365	2.33938	-0.238687	0.49815	-1.32292	2.3869	0.894099	1.39859	0.357625	1.57731	0.453436	1.99937
IPO5P1	0.000257907	0.00757204	-1.17053	0.540607	-0.0970373	0.587333	1.13603	1.08711	0.956287	1.36155	0.395825	0.328653	1.98301	-0.809299	-0.826154	1.57941	-0.820981	2.22152	2.32416	1.37335	2.37857	2.18468	0.896703	3.16662	1.42819	2.31229	1.28346	1.95466	1.91618	1.6487	1.13862	1.65329	1.75442	1.56867	1.91319	0.262043	2.02433	1.70145	2.39859	2.23209	2.57731	1.1904	-1.32256
LINC00638	0.00761673	0.0655422	-1.17072	-3.37813	-3.11195	-2.71979	-3.34902	-3.14052	-1.04371	0.361549	-2.53688	-2.4738	-0.824344	-2.03473	-0.826154	-1.00555	-3.06122	-0.585832	-0.675839	0.37335	0.208646	0.37733	-1.1033	-0.0813115	-2.4636	-2.07834	1.28346	0.3697	-1.25375	-3.97556	-1.33825	-2.48662	-0.830547	-1.23869	-1.08681	-1.32292	0.216975	-2.6066	-1.18637	1.09459	-2.84208	-0.131525	-0.322561
FAM171A1	0.00206763	0.0293738	-1.17343	1.54061	0.318	0.00237124	-0.863969	1.08711	0.54125	-0.638452	2.13279	1.65058	1.49759	-2.928	1.49578	1.57941	1.50095	2.58409	0.909123	2.54327	3.11554	1.69926	1.21863	2.37812	2.42819	2.63422	1.96154	2.3697	1.33122	1.6487	-0.183305	1.91633	0.169454	1.93124	1.72054	0.677082	2.02433	2.70145	2.39859	2.86013	2.31427	1.45344	0.262401
RHEBL1	0.000103839	0.00402259	-1.1743	1.02603	0.318	-0.412666	1.13603	0.0871111	0.54125	-1.8917	0.810863	-0.671347	0.175658	-0.809299	-0.826154	0.579412	0.179019	0.99913	0.32416	2.1807	0.208646	2.37733	1.48167	1.50365	1.42819	0.897256	-1.03847	0.3697	2.33122	0.648697	1.8167	0.916327	1.97681	1.08324	1.23512	1.48444	1.80194	-0.1059	1.62099	1.58002	1.99235	0.868474	0.999367
ANO9	3.0156e-06	0.000364438	-1.17514	1.21868	2.56593	2.08983	2.59546	2.67207	1.76364	1.68348	3.39582	1.91362	3.17566	0.1907	1.17385	2.45388	2.34894	2.58409	3.78359	3.69528	3.53057	3.28422	2.70406	3.00615	3.27619	2.89726	3.20946	2.17705	3.26982	2.6487	3.46055	4.23826	2.97681	3.00924	3.72054	2.84701	3.74054	4.21603	3.81363	3.72686	3.24027	3.0384	2.7649
FCRLB	0.00538536	0.0523642	-1.18183	-1.78132	-1.682	-1.99763	-0.863969	-2.81266	-3.69495	-3.04502	-2.61635	-3.1589	-1.47631	-1.6244	-0.826154	0.579412	-0.820981	0.99913	-0.675839	-0.626651	-1.14197	0.37733	-1.1033	0.503651	-1.44203	0.897256	-4.07516	0.3697	1.06818	-1.95124	-0.183305	-0.668637	0.169454	0.346275	-1.08681	-0.322919	-0.783025	-1.87672	-1.18637	-3.37132	-0.00765354	-1.13153	-0.322561
TMEM9B-AS1	0.00461503	0.0475818	-1.18312	-1.78132	-1.682	-2.91719	-3.23884	-0.91289	-2.08385	-2.91735	-1.18914	-1.8703	0.175658	-0.809299	-4.32439	-1.00555	0.179019	-0.585832	-2.1066	-0.626651	0.208646	-2.03954	0.481666	-0.0813115	0.10626	-0.687707	-0.0384641	-3.63141	-1.19928	-1.3513	0.401658	0.331365	-0.830547	0.346275	-1.08681	-2.84907	0.801938	-0.1059	-0.186369	1.09459	-1.00765	-0.131525	0.262401
PLXNA1	0.00120296	0.0210925	-1.18377	0.540607	-0.0970373	0.324299	0.136033	-0.91289	-0.0437128	-0.638452	-0.189137	0.913616	0.76062	-1.67066	0.173848	-0.00555066	-3.14796	-1.84646	0.909123	0.37335	0.793609	0.962293	1.21863	0.503651	0.10626	1.31229	-0.0384641	-0.6303	1.91618	1.81862	1.40166	0.916327	1.97681	1.08324	1.72054	1.84701	1.21698	1.47906	2.13556	1.09459	1.7997	0.868474	-1.32256
NKD1	0.00450234	0.0466541	-1.18784	-1.78132	-0.0970373	-1.99763	-3.37263	0.672073	-3.10583	0.361549	-1.18914	-2.00481	-2.95988	-2.77948	-2.27244	-1.00555	-1.79915	-0.585832	-1.77741	-0.626651	-0.791353	0.962293	1.48167	-0.0813115	0.10626	0.897256	0.961536	0.954662	-1.25375	-3.64054	-0.183305	-0.668637	-0.830547	-2.36588	-1.08681	-1.32292	-0.783025	0.479062	-0.186369	0.357625	-1.00765	-1.13153	-0.322561
PTPRK	0.00246378	0.0329154	-1.18801	-0.78132	-2.5893	-0.412666	-2.45964	-0.91289	-1.04371	0.361549	-2.31975	-0.671347	-2.91127	1.51263	-2.81856	-1.00555	-2.59627	0.414167	-0.675839	-0.626651	-0.791353	-0.62267	-0.103297	-0.0813115	0.10626	0.312293	0.961536	1.3697	-0.253744	-1.3513	0.401658	0.331365	0.754416	-1.23869	-1.08681	0.262043	0.216975	-3.07412	1.13556	0.357625	-0.00765354	0.868474	-1.32256
CXCR5	0.000890395	0.0171723	-1.1881	-0.78132	1.77743	1.1723	2.94339	3.47943	1.54125	2.82098	1.98079	1.65058	3.49759	2.89114	-0.826154	2.69489	1.17902	3.11461	3.57209	3.89691	4.11554	3.90089	3.42026	3.08861	3.01315	3.31229	4.049	3.07014	3.4467	1.23366	3.34026	2.33136	4.21385	1.76131	3.08311	2.58397	3.21697	2.47906	2.51407	2.58002	2.16227	2.86847	2.84736
MRC2	0.00762306	0.0655508	-1.18851	-4.01955	-0.681999	-1.99763	-0.863969	-2.62452	-0.0437128	-0.638452	-0.189137	-3.28222	-2.41179	-3.36257	-3.07975	-1.00555	0.179019	-0.585832	0.32416	-0.626651	-0.791353	-1.96072	0.481666	-1.08131	0.10626	-2.47106	-1.03847	0.3697	0.331218	-0.351303	-2.17085	1.91633	-0.830547	-2.91644	-1.08681	-1.32292	-2.36439	0.479062	-0.186369	-0.227337	0.577309	0.453436	1.2624
CENPV	0.000730157	0.0149066	-1.18947	0.803641	-0.0970373	0.587333	1.45796	-0.91289	-0.0437128	0.361549	2.81086	1.65058	0.76062	1.99805	-3.18319	0.99445	1.17902	0.99913	2.32416	1.69528	2.79361	1.37733	1.8967	2.37812	1.10626	2.89726	2.5465	1.69163	1.74626	0.23366	1.40166	1.91633	1.49138	1.56867	1.72054	0.999009	2.3869	1.47906	1.62099	2.67955	1.99235	1.67583	1.84736
TRIM46	0.0041045	0.0445533	-1.18956	-3.72525	-1.682	-0.99763	-2.37318	-0.91289	-2.94359	-2.83805	-0.189137	-2.30261	-2.66455	-3.18196	-0.826154	-2.51337	-0.820981	0.99913	-3.51929	0.37335	-0.791353	0.37733	-0.103297	-1.08131	0.10626	-0.687707	-1.03847	-0.6303	-1.25375	-1.3513	0.401658	0.331365	-2.12043	-0.238687	-1.08681	-0.322919	-0.783025	-0.1059	-0.186369	-1.22734	-0.00765354	-3.74421	-3.32727
LINC01550	0.00261968	0.0343286	-1.19455	1.67811	1.318	2.00237	0.136033	-0.91289	-1.04371	0.361549	2.61822	1.32865	1.49759	1.1907	-0.826154	2.45388	1.17902	2.7361	3.0246	2.83278	3.53057	3.28422	3.06663	3.50365	2.42819	1.89726	2.86843	1.95466	1.55361	-0.351303	0.401658	2.91633	2.16945	0.346275	2.72054	0.999009	2.02433	2.21603	0.813632	3.23209	2.45178	1.86847	0.677439
SNPH	0.00269178	0.03472	-1.19522	-0.19636	0.639929	0.00237124	1.72099	1.40904	-1.04371	-2.47684	1.13279	-2.67759	-0.824344	-2.0902	1.75881	1.31638	0.179019	-0.585832	1.64609	1.69528	1.53057	1.37733	-1.1033	1.72604	1.42819	1.31229	1.5465	1.3697	0.331218	0.23366	1.62405	1.33136	2.49138	0.346275	-0.0868123	0.677082	1.80194	1.21603	0.813632	1.09459	1.99235	1.45344	1.67744
ZNF74	0.00887428	0.07115	-1.19615	0.540607	0.318	-0.412666	-1.7977	0.0871111	-1.04371	-0.638452	-0.189137	0.328653	0.76062	0.775663	-2.9941	0.579412	-4.99064	1.41417	-0.675839	-2.59275	0.793609	0.37733	1.8967	0.918688	2.10626	0.897256	1.76889	0.954662	-1.70866	0.23366	1.13862	-0.668637	0.754416	-0.238687	0.49815	1.26204	1.5389	0.894099	0.398594	-0.227337	0.577309	1.1904	1.48479
FCRL2	0.00382963	0.0427101	-1.20257	0.540607	1.12536	0.587333	1.72099	2.89447	1.54125	2.36155	0.395825	1.65058	1.17566	3.43863	-2.9527	1.8018	0.179019	0.414167	3.0246	2.37335	3.37857	2.96229	2.98417	2.61913	1.10626	3.48222	3.20946	1.3697	2.91618	0.23366	2.72359	1.65329	3.86989	0.761312	3.30551	2.58397	2.02433	2.35353	1.98356	2.77266	2.16227	2.56891	2.99937
ARRDC1-AS1	0.0064759	0.0591075	-1.20899	-0.78132	-1.682	-0.99763	-2.75527	-2.34773	-3.01336	0.361549	-0.189137	-3.74317	-0.824344	0.775663	0.173848	0.99445	0.179019	0.99913	0.32416	-0.626651	0.793609	0.962293	-1.1033	-1.08131	1.10626	-0.687707	1.28346	-0.6303	1.33122	-0.351303	0.816696	0.331365	-1.65262	1.56867	-0.0868123	0.999009	1.5389	-1.1059	1.13556	0.772663	1.31427	0.453436	-2.69139
MDS2	0.00611995	0.0571272	-1.21127	-0.78132	-1.682	0.00237124	-2.6084	0.0871111	-0.0437128	0.361549	1.81086	-0.671347	-2.24538	1.1907	-2.93193	-1.00555	-1.74058	0.414167	0.909123	2.1807	1.20865	-0.62267	1.21863	-1.08131	1.91362	0.897256	0.546498	1.3697	1.06818	0.23366	0.401658	-0.668637	0.169454	-2.66255	0.913188	-1.32292	-0.783025	2.06402	0.398594	2.23209	1.31427	0.453436	-0.322561
CCR7	0.000652818	0.013841	-1.21365	4.50408	4.67555	4.87274	5.11331	5.73097	4.12621	6.11644	7.1192	5.00108	5.8899	5.1449	2.75881	6.60178	5.9992	7.16905	7.36855	7.44481	7.19733	6.81196	7.17747	7.34495	6.77869	6.64321	6.9099	7.45716	6.64712	4.32112	4.86109	6.78258	6.64519	5.55573	6.23512	4.48444	6.50238	7.22502	6.41354	7.38369	5.81253	5.5964	5.57226
PBX1	0.00200136	0.0290338	-1.21952	1.21868	1.318	0.587333	-0.863969	0.672073	3.12621	-0.638452	0.810863	1.65058	0.76062	0.1907	-2.59677	1.31638	1.50095	2.22152	2.90912	2.1807	1.79361	1.69926	1.48167	2.37812	1.91362	2.77172	2.96154	2.17705	2.99418	0.23366	0.401658	1.91633	1.75442	1.56867	0.49815	1.48444	2.67641	1.21603	0.813632	-0.227337	2.16227	2.95594	3.58433
C2orf44	0.00228046	0.0312101	-1.22086	0.218678	0.318	-0.412666	0.136033	0.0871111	-2.701	-0.638452	1.13279	-0.671347	0.175658	0.1907	1.17385	1.31638	-0.820981	1.41417	0.32416	2.54327	2.37857	-0.62267	1.8967	2.08861	1.91362	0.897256	1.96154	1.69163	2.06818	0.648697	0.816696	1.65329	1.49138	-1.23869	2.61363	0.999009	1.80194	1.47906	2.13556	0.772663	-2.35843	1.1904	0.262401
POLR3G	0.00659398	0.059787	-1.22575	0.803641	-1.682	0.324299	1.13603	1.08711	1.54125	-2.12688	1.61822	-0.671347	0.175658	0.1907	-2.83482	-0.00555066	1.17902	2.58409	0.32416	1.37335	2.53057	1.69926	1.70406	1.72604	1.42819	0.897256	3.28346	2.69163	1.06818	-0.351303	-3.27286	1.65329	0.754416	1.34627	1.49815	1.26204	1.21698	0.894099	0.398594	0.772663	1.57731	2.0384	2.13687
SLC25A23	0.00116901	0.0206519	-1.23471	1.02603	0.639929	0.324299	2.45796	-0.91289	-2.26579	2.1689	3.13279	-0.671347	2.34558	0.775663	1.9812	0.99445	1.50095	3.41417	2.78359	2.95831	2.79361	2.69926	2.35613	2.24062	1.91362	2.77172	2.28346	2.17705	2.4467	1.81862	1.98662	0.916327	2.62889	2.08324	1.72054	1.48444	0.801938	2.70145	2.90109	2.77266	2.7997	1.45344	0.262401
TLE2	0.00973887	0.0756256	-1.2365	-0.19636	1.318	-0.99763	-2.34766	-0.91289	-3.20378	0.946512	0.395825	0.328653	-2.13152	-0.809299	-0.826154	-1.00555	0.763983	1.41417	1.32416	0.37335	0.793609	-3.58685	1.70406	1.24062	1.91362	0.897256	1.28346	-0.6303	1.91618	-1.3513	-1.1833	-0.668637	0.754416	1.08324	1.23512	-0.322919	2.21697	2.21603	0.813632	2.4731	0.992346	0.453436	-1.32256
PHYHD1	0.0026845	0.03472	-1.24048	-0.19636	-2.79629	-1.99763	-2.37941	-3.26046	-2.66276	-2.06856	-1.18914	-1.66324	-2.98456	-3.24169	-2.73065	-1.00555	-0.820981	0.414167	-0.675839	-0.626651	0.208646	0.37733	-0.103297	-1.08131	-2.31491	0.312293	-2.24747	-0.6303	-1.25375	-3.43028	-3.23329	0.331365	-0.830547	-2.81535	0.49815	-1.60248	-2.0847	-1.1059	0.398594	1.35763	-1.00765	-0.131525	-0.322561
ZKSCAN7	0.0077948	0.0663796	-1.24322	-1.78132	-0.681999	-0.412666	-2.49159	-2.7665	0.956287	-2.87912	0.395825	0.913616	-0.824344	-0.809299	-3.07177	-1.00555	1.17902	1.41417	0.909123	-0.626651	1.20865	1.37733	1.70406	-0.0813115	1.10626	-0.687707	-1.03847	0.3697	1.55361	-3.9091	-0.183305	0.331365	1.16945	1.08324	-1.08681	0.999009	1.5389	-1.1059	0.398594	0.772663	-1.00765	0.453436	0.999367
PPP1R3F	0.00937712	0.0738373	-1.24333	-2.76594	-0.681999	-1.99763	-2.90763	0.0871111	-1.04371	0.361549	0.395825	-0.671347	-1.9209	-3.1065	-0.826154	-0.00555066	-0.820981	-3.183	-0.675839	0.958312	0.793609	0.37733	1.21863	-0.0813115	1.10626	0.897256	0.546498	0.954662	0.746256	-1.3513	0.816696	-1.32774	1.16945	-2.96407	1.23512	1.67708	-2.7266	1.8941	1.81363	-0.227337	-0.00765354	0.453436	-1.32256
RBPMS2	0.00890136	0.0712059	-1.26246	-0.19636	-3.2796	-1.99763	0.720995	-0.91289	-1.04371	-2.86497	-2.46094	0.328653	-0.824344	-3.20625	-0.826154	0.99445	1.17902	-2.17412	0.909123	0.958312	0.208646	1.96229	-1.20306	0.503651	-0.89374	0.897256	1.96154	-2.39756	1.55361	1.23366	0.816696	-0.668637	-0.830547	1.08324	0.49815	0.999009	0.801938	-1.1059	1.13556	0.357625	-2.22246	-0.131525	1.84736
IGFBP3	0.00367477	0.0416998	-1.26347	-0.78132	0.902963	-0.412666	0.720995	-1.98703	-1.04371	-0.638452	-2.569	-2.77065	1.76062	-2.66424	0.173848	-1.00555	-0.820981	1.41417	-0.675839	0.37335	-0.791353	1.37733	1.70406	-0.0813115	0.10626	-0.687707	0.546498	0.3697	0.331218	1.6487	0.401658	1.33136	0.754416	1.76131	-0.0868123	1.67708	1.21698	-2.96682	2.13556	0.772663	0.992346	-0.131525	-1.32256
THAP2	0.00735534	0.0639624	-1.26605	0.218678	-0.0970373	-1.99763	0.136033	-3.08605	-1.04371	-2.9811	1.13279	1.91362	-0.824344	-0.809299	0.75881	-1.00555	1.50095	0.99913	0.909123	1.69528	0.793609	2.18468	-2.96651	1.50365	1.10626	1.31229	2.5465	0.954662	1.74626	-1.3513	0.401658	0.916327	0.754416	0.346275	-1.08681	0.677082	0.801938	1.47906	1.81363	1.77266	1.99235	-1.13153	1.2624
PDCL3P4	0.000340404	0.0091649	-1.28394	-0.19636	1.12536	0.00237124	0.136033	0.672073	-0.0437128	0.946512	1.39583	-0.671347	-0.824344	1.1907	-3.93861	0.579412	-0.820981	2.22152	0.909123	1.95831	2.016	1.69926	1.48167	1.72604	0.10626	2.11965	-1.03847	1.3697	1.91618	0.648697	0.816696	0.916327	0.754416	1.56867	1.49815	0.677082	1.21698	1.47906	1.39859	2.23209	0.992346	0.868474	0.999367
ZNF2	6.57773e-05	0.00300407	-1.30211	-0.19636	-1.682	-0.412666	0.720995	-0.91289	-1.04371	-3.54065	-1.18914	-0.671347	0.175658	-0.809299	0.75881	0.579412	0.179019	1.41417	0.32416	0.37335	0.208646	0.37733	0.896703	0.503651	1.42819	1.31229	0.961536	0.3697	1.74626	0.23366	1.40166	0.916327	0.754416	0.346275	-0.0868123	0.677082	1.5389	-1.1059	1.62099	-0.227337	-0.00765354	1.67583	1.2624
ISYNA1	0.000338337	0.00914918	-1.30304	-0.19636	-0.0970373	-1.99763	-0.863969	0.672073	-1.04371	-3.0922	-1.7729	-0.671347	0.175658	-0.809299	-0.826154	0.99445	1.17902	-0.585832	0.909123	1.37335	1.53057	0.37733	2.06663	0.503651	0.691223	1.63422	0.546498	0.3697	0.331218	-1.3513	1.40166	1.33136	0.754416	1.56867	0.49815	-1.32292	1.21698	2.06402	-0.186369	1.35763	0.577309	0.453436	0.262401
HEMGN	0.00161448	0.0250975	-1.30514	0.218678	0.318	1.4618	0.720995	2.89447	3.12621	2.53147	2.27029	3.57658	1.98301	0.1907	1.75881	2.57941	1.17902	2.41417	1.64609	4.07379	3.8525	3.69926	5.63817	3.82558	2.8067	2.48222	4.86843	4.22768	3.87554	0.23366	1.40166	2.33136	2.75442	2.76131	2.23512	1.99901	3.5389	2.35353	2.51407	3.09459	3.07981	3.62336	4.67744
SEMA6C	0.000970544	0.0182436	-1.31486	-0.78132	-1.682	-1.99763	0.136033	-2.97891	-1.04371	-2.1872	-3.07386	-2.1427	-2.16524	0.1907	-3.17519	-0.00555066	-2.81617	0.99913	-0.675839	-0.626651	-2.57149	-0.62267	-0.103297	0.918688	0.10626	0.897256	-0.0384641	-0.6303	0.331218	-0.351303	-1.1833	-0.668637	-2.54886	-0.238687	-0.0868123	-0.322919	0.801938	1.47906	0.813632	-1.22734	-1.00765	-1.13153	-2.18172
AGBL3	0.0014216	0.0235234	-1.32714	-0.78132	-2.91392	-0.412666	-0.863969	-2.63631	-2.53816	-2.01608	-1.18914	-0.671347	-2.52564	-3.45177	-0.826154	-3.01513	-3.29624	0.414167	-0.675839	-1.57963	-0.791353	0.37733	-0.103297	-0.0813115	1.69122	0.312293	0.546498	0.3697	-0.253744	-0.351303	-1.1833	-0.668637	0.169454	-3.08278	-1.08681	-0.322919	-1.33006	0.479062	-0.186369	-0.227337	-3.05151	-2.6388	-2.63798
NELL2	0.0012317	0.0213917	-1.33275	1.21868	1.48793	1.1723	0.136033	1.89447	-2.45173	2.53147	2.39582	0.913616	2.8761	0.775663	1.17385	1.8018	1.17902	4.11461	3.57209	3.76567	3.45657	2.69926	1.8967	2.72604	1.69122	2.89726	3.049	4.27659	2.20569	1.97063	1.40166	3.50129	0.169454	2.34627	1.72054	0.262043	3.4649	1.8941	3.33719	3.67955	2.31427	2.32791	1.67744
PFKM	0.00134737	0.0226325	-1.34227	-0.19636	-0.681999	0.324299	0.136033	-2.65535	-1.04371	0.361549	-2.41065	0.913616	-1.58419	-1.79032	0.173848	0.99445	-0.820981	1.99913	1.32416	-2.07894	1.20865	0.37733	1.21863	2.24062	1.91362	0.312293	-0.0384641	0.954662	2.06818	-1.3513	0.816696	1.91633	-0.830547	0.761312	1.91319	1.48444	-0.783025	-0.1059	1.39859	1.94259	1.31427	-0.131525	-0.322561
LOC399815	0.00189094	0.0279582	-1.3505	-1.78132	-4.05599	-0.99763	-0.863969	0.672073	-1.04371	-2.10308	-2.66688	-3.31377	-0.824344	-2.06284	-3.84932	-2.87942	-2.35207	0.414167	0.32416	-0.626651	1.20865	-0.62267	-2.66732	-0.0813115	-3.56619	0.312293	-0.0384641	-0.6303	-0.253744	-1.3513	-1.1833	-1.98446	-0.830547	-0.238687	-1.08681	-0.322919	-2.08611	0.479062	-1.18637	1.35763	-0.00765354	-0.131525	-2.31383
HKDC1	0.00331603	0.0391291	-1.36929	0.218678	0.318	-0.99763	0.720995	0.672073	-4.12098	1.94651	1.81086	1.32865	1.76062	-3.14806	-0.826154	0.99445	0.763983	0.414167	1.90912	3.07379	1.79361	1.69926	1.70406	3.44225	1.69122	1.89726	1.96154	0.954662	1.06818	1.6487	1.40166	3.0318	2.33938	1.34627	0.913188	-0.322919	0.801938	0.479062	1.81363	2.35763	-0.00765354	-0.131525	0.999367
SUPT3H	4.0778e-09	3.4872e-06	-1.37378	2.02603	1.318	0.809726	0.720995	-0.91289	0.54125	0.946512	1.13279	0.913616	1.17566	0.775663	1.17385	1.57941	0.179019	3.11461	1.32416	1.95831	1.79361	0.962293	2.59714	2.37812	2.42819	2.89726	2.13146	2.53962	2.55361	1.81862	2.51713	2.33136	2.49138	2.22074	1.91319	2.26204	2.5389	2.35353	1.98356	2.58002	2.69279	2.1904	2.13687
WHAMMP2	0.00569884	0.054599	-1.37494	2.97357	0.902963	0.324299	2.13603	2.25704	-2.92635	2.36155	0.810863	-0.671347	1.17566	1.51263	1.9812	1.99445	1.76398	2.58409	2.64609	2.95831	3.45657	3.37733	3.35613	3.67358	3.86115	2.63422	2.13146	-2.59289	3.26982	0.970625	1.62405	1.33136	2.86989	1.93124	2.37262	2.84701	3.3869	2.70145	1.13556	4.02059	3.38466	4.26079	2.37788
ZNF711	0.00332147	0.0391559	-1.37914	-2.51748	-0.681999	-0.412666	0.136033	0.0871111	-0.0437128	-2.19249	0.395825	-4.07134	-0.824344	-3.04259	-0.826154	-1.00555	-0.820981	0.99913	1.32416	0.958312	1.20865	0.37733	1.48167	0.503651	-0.89374	0.897256	-2.68078	0.3697	-1.25375	0.23366	-0.183305	-2.49081	1.97681	-2.32412	1.72054	1.26204	0.216975	0.479062	1.81363	-1.22734	-0.00765354	1.45344	0.262401
MIR4697HG	0.00389522	0.0430602	-1.38736	1.3886	-0.681999	-1.99763	1.45796	1.67207	-4.48623	1.68348	2.5113	0.913616	0.175658	0.1907	-2.54825	1.57941	1.17902	1.41417	1.32416	1.69528	2.20865	-0.62267	0.896703	2.61913	2.10626	2.11965	2.5465	0.3697	2.06818	1.97063	2.27613	2.50129	1.97681	0.346275	1.91319	1.48444	2.21697	1.70145	1.98356	1.77266	-0.00765354	2.56891	0.262401
CHCHD6	0.00340448	0.0397148	-1.39641	0.540607	-0.681999	-1.99763	-0.863969	-0.91289	-3.78175	0.361549	-1.18914	-0.671347	0.175658	-2.95761	-2.69318	1.57941	-1.05762	0.99913	0.909123	-0.626651	0.793609	1.37733	1.48167	1.50365	0.10626	1.31229	-0.0384641	1.69163	-1.25375	-0.351303	-2.80621	0.331365	1.75442	1.93124	-0.0868123	-3.40592	0.216975	0.479062	0.813632	0.772663	0.577309	0.868474	0.677439
TMEM25	0.000529791	0.0121203	-1.4052	-0.78132	-3.39764	0.00237124	-2.12431	-3.55005	-1.04371	0.361549	1.13279	-0.671347	0.76062	-2.04734	-0.826154	-1.00555	-0.820981	1.41417	0.909123	0.37335	1.20865	-1.82413	1.48167	-0.0813115	-0.89374	1.31229	0.961536	1.3697	0.331218	-0.351303	-1.1833	-0.668637	0.169454	0.761312	0.913188	-1.32292	0.216975	0.479062	0.398594	1.09459	1.57731	1.1904	0.677439
SSPN	0.00784549	0.0665473	-1.40557	2.02603	1.12536	0.587333	3.2235	2.40904	0.54125	1.68348	0.395825	1.91362	2.63509	-3.23454	-3.99151	1.57941	-0.820981	3.41417	1.64609	2.1807	3.79361	1.96229	3.14463	1.91869	2.56569	3.01273	1.96154	2.82913	1.06818	1.23366	2.27613	-0.668637	3.56177	1.93124	1.49815	0.677082	3.30444	0.479062	2.98356	3.02059	0.992346	2.32791	2.13687
TRIM32	0.000581542	0.012849	-1.40828	-2.67796	1.48793	0.587333	-0.863969	-0.91289	-0.0437128	0.946512	1.39583	0.328653	0.175658	-2.81319	1.49578	0.99445	-3.18429	0.414167	0.909123	1.69528	1.20865	1.37733	2.48167	1.24062	1.42819	1.31229	1.28346	1.95466	-1.25375	0.648697	0.816696	1.33136	0.169454	1.08324	1.72054	0.262043	2.3869	1.47906	1.39859	1.35763	1.31427	1.1904	1.67744
FAHD2B	0.000571801	0.0127272	-1.41287	-1.78132	-0.0970373	-1.99763	-2.76381	-0.91289	-3.62316	-0.638452	-1.18914	-1.76304	-3.1565	-2.06417	-3.40041	-1.32334	-2.81619	-0.585832	-0.675839	-0.626651	-2.09545	-1.47758	-0.103297	0.918688	-0.89374	-2.63863	-1.03847	1.3697	-0.253744	0.970625	-1.1833	0.331365	0.754416	-0.238687	-1.08681	-1.32292	-0.783025	-2.97489	0.813632	-0.227337	0.577309	0.453436	-2.37015
FUT11	0.00283179	0.0358509	-1.41401	-0.78132	-3.42226	-0.99763	-3.20136	-3.40811	-3.18055	-1.64763	-1.18914	-1.59996	0.175658	-3.25623	1.17385	-1.00555	-3.67607	-0.585832	-0.675839	0.958312	-3.26446	0.37733	-1.1033	0.503651	-2.54029	-0.687707	-1.03847	0.954662	-0.253744	-2.98489	-1.1833	0.331365	0.169454	1.56867	1.23512	-1.32292	-0.783025	-1.1059	-1.18637	0.357625	-0.00765354	0.453436	0.262401
MME	0.00448157	0.0465171	-1.41651	-3.63675	-1.682	-0.99763	-3.29389	1.40904	-2.488	-3.00278	-2.58999	-2.98057	-0.824344	-0.809299	-3.61614	-3.93178	-3.38864	-0.585832	-0.675839	-0.626651	0.208646	-1.98064	2.21863	-1.08131	-0.89374	-0.687707	-0.0384641	-0.6303	-1.25375	-2.5616	-1.1833	-2.86654	0.169454	-1.23869	-0.0868123	-0.322919	-4.33436	-2.28342	2.13556	-1.22734	-0.00765354	-1.13153	-1.32256
TNFRSF13C	0.00949324	0.0745138	-1.41813	-1.78132	-0.0970373	0.324299	-0.863969	1.67207	-3.93401	0.946512	-1.18914	-1.88201	-2.43823	0.1907	-3.38528	1.31638	-2.94255	0.414167	1.90912	2.37335	2.016	0.962293	0.896703	0.503651	0.10626	-0.687707	0.546498	1.3697	0.331218	-1.3513	1.13862	-3.93614	1.75442	0.761312	0.49815	-3.06604	0.216975	-0.1059	0.813632	0.357625	1.57731	-0.131525	1.48479
HAR1A	0.000339329	0.00915594	-1.42186	-0.19636	-0.0970373	-0.99763	0.720995	-3.1528	-1.04371	-0.638452	-0.189137	-0.671347	-2.67812	-3.88683	-0.826154	-1.00555	-3.48692	1.41417	0.909123	-0.626651	-0.791353	1.37733	0.896703	-2.04249	0.10626	0.312293	-0.0384641	0.954662	0.746256	-0.351303	-0.183305	0.331365	0.169454	0.346275	0.913188	-1.32292	-0.783025	0.894099	-1.18637	1.09459	-0.00765354	-0.131525	0.262401
ZNF781	0.00613291	0.0572049	-1.42608	-1.78132	-2.97167	-4.27877	0.136033	-3.5401	-2.02777	-2.9462	1.13279	-0.671347	1.17566	-0.809299	-1.97343	-0.00555066	-0.820981	1.41417	2.13151	0.37335	-0.791353	0.962293	-0.103297	2.08861	0.691223	0.897256	-2.74725	-1.86201	1.06818	-1.3513	-2.85332	0.916327	0.754416	-0.238687	0.49815	-1.32292	0.216975	-0.1059	1.13556	1.77266	-1.00765	-1.13153	-0.322561
AEBP1	0.00219732	0.0305111	-1.43203	-3.93167	-3.15807	-1.99763	0.720995	-0.91289	-2.95967	-0.638452	-1.18914	-2.92318	0.175658	1.51263	-2.31264	0.99445	0.763983	-0.585832	0.909123	0.37335	0.793609	1.96229	1.70406	0.918688	0.10626	0.897256	-1.03847	0.3697	1.06818	-0.351303	-0.183305	1.91633	1.75442	-0.238687	0.913188	-1.32292	-0.783025	0.894099	-0.186369	0.357625	-0.00765354	-1.13153	-1.32256
EPHX2	8.43727e-06	0.000794198	-1.43349	0.803641	1.12536	1.4618	2.30596	1.67207	-1.04371	2.68348	2.81086	0.328653	1.98301	-0.809299	0.173848	2.31638	2.63845	2.22152	3.32416	3.1807	2.66808	2.83676	3.06663	3.37812	2.42819	2.63422	2.5465	2.69163	2.83372	2.73616	2.13862	3.33136	2.33938	1.76131	3.95758	2.37752	2.91741	2.47906	2.27306	3.23209	2.31427	2.86847	2.99937
PRRT1	0.00281628	0.0357279	-1.45039	-1.78132	-4.51568	-1.99763	-0.863969	-0.91289	-3.54356	0.361549	0.395825	-3.3157	-2.99543	-2.86939	-3.35349	0.579412	-3.38635	0.99913	-0.675839	0.958312	-2.10045	-0.62267	0.481666	-1.08131	-3.00539	0.897256	-1.03847	-0.6303	-0.253744	-1.3513	-0.183305	-2.22489	0.169454	-2.7528	0.913188	-1.32292	-1.75979	1.21603	0.398594	-0.227337	-0.00765354	-1.13153	-0.322561
FAM84B	0.00788792	0.0666205	-1.46334	-3.57999	-1.682	0.324299	1.13603	1.40904	-3.98417	-2.05975	-2.40549	-3.66643	0.175658	-2.6204	1.17385	-1.00555	0.179019	0.99913	0.909123	0.37335	-0.791353	0.37733	1.70406	-0.0813115	1.69122	1.63422	1.5465	1.3697	-1.25375	-0.351303	-3.35436	-2.02264	0.754416	-0.238687	-0.0868123	0.677082	0.801938	1.8941	-1.97756	1.77266	0.992346	-1.13153	0.999367
MMP28	0.00252331	0.033457	-1.47049	-3.26716	-1.682	-0.99763	-2.49254	-0.91289	-2.61306	-1.62258	0.395825	-2.01117	-3.22129	-2.27283	-2.5347	-2.2768	-3.67794	0.99913	0.32416	0.958312	-2.75964	-0.62267	0.896703	0.918688	-0.89374	-0.687707	-1.03847	0.3697	0.746256	0.970625	-2.67451	-2.88394	-0.830547	-4.04341	-1.08681	-1.32292	0.801938	-2.91131	-1.68201	1.35763	-0.00765354	-1.13153	0.262401
CHRM3-AS2	0.00670112	0.0604031	-1.47152	-1.78132	-2.67939	-0.412666	-3.4153	0.0871111	-4.39129	-0.638452	1.13279	-3.16922	-3.6308	-0.809299	-2.75245	-1.00555	-0.820981	0.414167	2.13151	-0.626651	2.016	1.69926	0.481666	0.503651	0.10626	-0.687707	-0.0384641	0.954662	0.331218	-0.351303	-1.1833	0.916327	0.754416	-1.79	-3.7375	-3.5495	-0.783025	1.21603	-1.18637	-0.227337	-2.0839	-0.131525	-1.99302
IFNG-AS1	0.000268209	0.00780021	-1.48595	1.67811	0.902963	0.809726	0.136033	2.08711	0.54125	1.36155	-3.75772	-0.671347	1.76062	1.99805	0.173848	0.99445	0.763983	2.22152	1.64609	3.46081	1.79361	2.83676	2.06663	3.31101	1.42819	3.70461	2.66198	1.69163	2.83372	1.45605	1.40166	2.50129	2.33938	0.761312	1.91319	1.99901	2.67641	2.47906	2.81363	2.23209	1.57731	1.45344	-0.322561
ISM1	0.00787631	0.0665681	-1.49	-1.78132	-3.77385	-2.91579	-2.60702	-0.91289	-3.12188	0.361549	-2.04897	-2.16972	0.175658	-3.58646	-2.68824	-0.00555066	-3.3631	-3.64566	-1.11186	1.69528	0.208646	1.37733	0.481666	0.503651	0.10626	0.312293	0.961536	-0.6303	0.746256	-3.49473	-0.183305	0.331365	0.169454	1.34627	-1.08681	-3.92075	-2.89649	0.479062	-1.18637	-1.22734	-0.00765354	0.453436	-3.85388
LSR	7.41724e-05	0.00324333	-1.50613	1.21868	1.63993	0.587333	1.45796	-0.91289	-1.04371	2.36155	2.39582	2.13601	0.76062	1.51263	-2.54513	0.99445	-0.820981	2.22152	1.90912	2.95831	2.016	2.96229	1.8967	1.91869	2.27619	2.77172	0.961536	3.27659	3.06818	1.6487	0.816696	2.13872	1.97681	1.76131	1.91319	1.26204	2.02433	2.59454	2.62099	3.52755	2.31427	2.56891	1.84736
COL4A3	0.000817384	0.0160496	-1.50938	0.540607	-3.69587	-4.22421	0.136033	-0.91289	-3.79482	-2.94404	-2.07765	-0.671347	0.175658	-0.809299	-3.51919	-1.00555	-1.9261	-1.16055	-2.1701	-0.626651	0.208646	-1.70682	0.896703	-0.0813115	0.691223	0.897256	0.961536	-0.6303	-0.253744	-1.3513	0.401658	-1.49012	0.754416	-1.23869	-1.08681	0.677082	0.216975	-0.1059	-0.186369	0.357625	-2.10815	0.453436	0.999367
HOMER1	0.00484313	0.0491527	-1.5102	-0.78132	-4.45308	-1.99763	0.720995	1.08711	0.54125	0.361549	0.395825	-2.02284	-3.31313	-0.809299	-0.826154	-2.72726	-3.23859	0.99913	0.909123	0.37335	2.016	0.962293	-1.1033	0.503651	1.10626	-0.687707	-0.0384641	2.17705	0.331218	1.81862	1.62405	-1.74509	-3.08527	1.56867	1.49815	0.262043	-3.27063	0.479062	0.398594	-0.227337	0.577309	0.453436	-0.322561
NOG	0.00774459	0.0660433	-1.51362	-2.38624	-1.682	1.3243	-2.51821	1.89447	-2.13811	0.946512	3.13279	0.328653	0.76062	0.1907	0.173848	2.57941	2.17902	3.22152	3.23105	2.95831	2.90909	2.37733	3.21863	3.08861	2.27619	2.48222	3.13146	3.53962	2.33122	0.23366	-2.07476	0.916327	1.49138	1.34627	0.49815	-0.322919	1.80194	3.41766	1.39859	2.77266	0.992346	-1.13153	2.13687
MTUS1	0.00204019	0.0291551	-1.53376	0.540607	-1.682	-0.99763	0.136033	0.0871111	-1.04371	1.68348	-2.02475	-4.29862	0.175658	-2.95531	1.9812	0.99445	0.179019	1.7361	1.64609	2.69528	2.016	1.96229	2.35613	0.503651	0.691223	1.63422	2.5465	2.3697	1.06818	-0.351303	0.401658	0.331365	2.16945	-0.238687	2.08311	-1.62456	0.216975	1.21603	-0.186369	0.772663	1.31427	-1.13153	0.262401
USP44	0.00422183	0.0449129	-1.54451	0.218678	-2.67703	-0.99763	-2.90156	-4.26462	-0.758449	1.36155	0.810863	-2.0178	-2.82199	0.1907	1.17385	0.579412	0.179019	1.99913	2.49408	1.37335	1.53057	-0.62267	1.48167	1.91869	1.42819	-3.71008	1.76889	0.954662	1.91618	-0.351303	-1.1833	-0.668637	1.16945	-0.238687	-0.0868123	0.677082	1.21698	0.894099	1.39859	1.94259	1.57731	-1.13153	0.262401
GATA2	0.00950096	0.074527	-1.5511	-1.78132	-0.0970373	1.1723	0.136033	1.89447	2.65673	-0.638452	3.20318	2.91362	0.175658	1.1907	0.173848	0.99445	1.17902	3.8736	1.64609	3.07379	3.53057	0.962293	4.96279	3.56254	3.96424	3.11965	4.45339	3.45716	4.33122	-1.3513	2.62405	2.13872	2.62889	-1.23869	2.82008	2.48444	4.02433	-2.24691	1.98356	0.357625	3.38466	3.86847	2.37788
SLC22A17	0.00094897	0.017975	-1.55848	-0.19636	-0.681999	-0.412666	-2.90942	0.672073	-1.04371	-3.98315	0.395825	0.913616	0.76062	0.1907	-2.80189	1.31638	1.17902	-0.585832	0.32416	2.1807	1.20865	-1.69826	0.896703	2.24062	1.69122	1.63422	1.96154	1.69163	2.33122	-0.351303	-0.183305	1.91633	1.75442	0.346275	-0.0868123	0.262043	2.21697	1.8941	0.398594	2.35763	1.99235	0.868474	0.999367
GSTM3	0.00193567	0.028354	-1.57006	0.218678	-1.682	0.00237124	-0.863969	-0.91289	-1.04371	1.36155	0.395825	0.913616	-2.68861	-4.02492	-2.4473	0.99445	-3.35446	0.414167	0.909123	2.37335	1.79361	0.962293	-0.103297	1.50365	0.691223	1.31229	0.961536	1.69163	1.06818	0.23366	-2.57893	-0.668637	1.16945	0.346275	1.49815	0.999009	1.21698	0.479062	0.813632	1.94259	-2.72506	1.45344	-1.32256
PDE9A	0.00133654	0.0225765	-1.59451	-0.78132	-1.682	-0.412666	-0.863969	0.0871111	-2.43391	0.361549	1.98079	-0.671347	1.17566	-3.25266	-3.57601	2.16437	0.179019	1.41417	2.32416	2.54327	2.20865	2.69926	2.06663	0.503651	1.91362	-0.687707	1.5465	0.954662	-0.253744	0.970625	-0.183305	1.91633	2.33938	-0.238687	1.91319	-1.32292	0.801938	0.479062	0.813632	1.94259	0.577309	-1.13153	0.999367
EPHA1	0.00151395	0.0242241	-1.62054	-3.81677	-1.682	-2.45381	-2.3171	-3.05733	-3.15053	0.361549	-1.18914	-3.58664	0.175658	-2.91364	-0.826154	0.579412	-0.820981	0.99913	0.32416	1.69528	-1.79072	0.37733	0.481666	-1.08131	0.10626	-0.687707	-3.00122	1.69163	0.331218	-1.3513	-0.183305	-0.668637	1.97681	-0.238687	1.23512	-3.82776	0.216975	-0.1059	-0.186369	1.09459	-1.00765	1.1904	-1.32256
CRIP2	9.57174e-07	0.000163076	-1.63468	0.540607	-0.0970373	1.1723	2.72099	0.672073	0.956287	2.94651	2.89833	2.78808	1.17566	0.775663	-0.826154	1.99445	1.98637	2.58409	3.0246	3.46081	3.79361	2.54726	2.06663	3.61913	2.8067	3.70461	2.86843	3.69163	3.26982	2.81862	1.98662	3.13872	3.16945	2.34627	3.66808	2.26204	3.4649	3.59454	3.20595	3.58002	2.7997	3.77536	1.84736
DSC1	0.00164973	0.0254822	-1.64174	-1.78132	-0.681999	-0.99763	-2.48269	-2.5855	-1.04371	1.36155	1.81086	-0.671347	-0.824344	-4.4756	-2.28397	-0.00555066	-0.820981	1.99913	0.32416	2.54327	-0.791353	0.37733	0.481666	2.61913	0.10626	2.11965	0.961536	-0.6303	0.331218	-1.3513	-2.35388	1.65329	1.75442	-0.238687	-0.0868123	0.262043	-2.65882	0.479062	0.813632	2.67955	0.992346	0.868474	0.677439
MS4A2	0.00493551	0.0498442	-1.6691	-0.19636	-0.0970373	-0.99763	-2.27985	1.40904	1.54125	-0.638452	1.81086	1.65058	0.175658	-2.96616	-4.0335	-0.00555066	-2.63454	2.58409	-2.54585	2.1807	2.66808	-2.36333	2.70406	0.503651	2.42819	0.312293	3.71642	1.3697	2.4467	0.648697	0.816696	0.331365	2.49138	0.346275	1.23512	0.999009	3.30444	-1.1059	-0.186369	1.09459	0.577309	2.67583	0.677439
ATAD3C	0.00312634	0.0380429	-1.67204	-1.78132	-1.682	-0.99763	0.136033	-3.53144	-1.04371	1.68348	-1.18914	-3.40646	-1.47908	-2.85601	-3.34266	-3.67939	-4.02433	-0.585832	0.32416	0.958312	2.016	0.37733	-2.35341	0.918688	0.691223	0.897256	-1.03847	-3.07075	-1.25375	1.23366	0.401658	0.916327	-0.830547	0.346275	0.913188	1.26204	0.216975	-2.61822	0.398594	0.772663	-4.11369	-1.13153	-2.67754
ZNF835	7.83553e-05	0.00337832	-1.70456	-4.814	-2.65384	-1.99763	-0.863969	-1.73107	-3.99376	-2.44895	0.395825	-0.671347	-2.64373	-0.809299	-3.34466	-2.92056	-2.69292	-0.585832	0.32416	0.37335	0.793609	0.962293	-1.1033	-1.08131	0.691223	-0.687707	-0.0384641	-2.45858	-1.25375	-1.3513	-1.1833	0.331365	-1.50369	-0.238687	-3.09321	-1.32292	-0.783025	-1.1059	0.398594	0.772663	-0.00765354	-0.131525	-0.322561
ID3	1.06121e-05	0.000921532	-1.71169	1.21868	0.639929	-0.412666	1.72099	1.08711	-3.25672	1.36155	2.98079	1.65058	2.34558	1.1907	1.17385	0.99445	0.763983	2.7361	2.13151	3.1807	3.20865	3.54726	3.06663	3.16662	2.27619	3.39976	3.66198	3.3697	2.4467	0.648697	2.40166	2.91633	2.33938	2.6682	3.16112	2.13651	2.91741	3.06402	3.13556	2.35763	1.31427	1.86847	2.37788
OBSCN	0.00066103	0.0139098	-1.71611	-0.78132	-1.682	-1.99763	0.136033	-4.25949	-1.04371	0.361549	1.13279	0.328653	0.76062	-2.53134	-3.11108	1.8018	1.50095	1.41417	1.64609	2.37335	2.53057	0.962293	2.59714	1.72604	1.91362	0.312293	1.96154	0.954662	0.746256	0.23366	0.401658	1.33136	0.754416	0.761312	-0.0868123	-1.32292	2.67641	0.894099	0.398594	2.4731	0.992346	-0.131525	-1.32256
HDC	0.000451674	0.0108994	-1.74423	-1.78132	-1.682	-0.99763	-0.863969	-2.10047	1.54125	-0.638452	1.39583	0.913616	-3.66911	-0.809299	-2.60261	-1.00555	-0.820981	2.58409	-0.675839	0.958312	1.20865	-0.62267	2.70406	0.503651	2.10626	1.89726	0.961536	-2.01838	1.91618	-1.3513	-0.183305	1.33136	1.16945	-1.23869	1.23512	0.262043	2.91741	-0.1059	0.398594	0.357625	0.992346	2.67583	0.999367
KRT72	0.00505445	0.0504259	-1.74895	1.67811	1.90296	-0.412666	-2.60818	2.994	-1.04371	3.68348	3.27029	0.913616	1.98301	1.99805	-3.19249	2.90134	1.98637	2.7361	3.32416	3.62128	2.53057	3.37733	-3.02576	3.72604	3.56569	2.63422	4.20946	2.3697	2.4467	2.73616	2.51713	4.54082	3.33938	2.34627	2.08311	1.67708	1.21698	3.8483	2.27306	5.18205	4.12163	4.51233	3.37788
LOC100132057	0.000613931	0.0133004	-1.77369	-0.78132	-1.682	-3.71965	-0.863969	-0.91289	-0.0437128	-2.3248	-3.50763	-0.671347	1.76062	-2.48895	-3.28492	0.99445	-3.1591	1.41417	1.32416	1.69528	2.20865	0.37733	-0.103297	0.503651	0.691223	-2.29798	0.546498	1.69163	1.74626	0.23366	-2.46319	-0.668637	0.169454	0.346275	-1.08681	-1.32292	-0.783025	-0.1059	-1.18637	2.23209	0.992346	0.868474	0.677439
AKAP12	0.00382038	0.0427101	-1.78914	0.218678	1.12536	1.1723	-0.863969	1.40904	2.27822	0.361549	3.13279	2.49858	-4.8333	0.1907	-0.826154	-1.00555	-0.820981	2.7361	1.32416	3.07379	3.20865	1.69926	4.42027	3.00615	3.49858	2.77172	4.76889	3.45716	3.06818	1.23366	1.40166	2.7908	1.49138	0.346275	2.37262	0.262043	3.4649	-1.87822	-1.18637	0.772663	2.69279	2.95594	0.262401
TRIM47	0.00101179	0.0187897	-1.81022	-3.84566	-3.22221	-0.99763	-0.863969	0.0871111	-2.18731	-2.90696	-4.24299	-3.39505	0.175658	0.1907	-2.17138	-3.56506	-2.90837	1.41417	-2.42456	0.37335	-0.791353	0.962293	-2.69501	0.503651	-0.89374	-1.89271	0.961536	1.69163	0.746256	-2.32907	0.816696	-2.66184	1.49138	-2.13109	-1.08681	-0.322919	0.801938	1.21603	0.813632	-0.227337	-0.00765354	0.453436	-3.1578
GAL3ST4	0.000403006	0.0102042	-1.82552	-3.82286	-1.682	0.587333	0.136033	0.672073	-1.04371	0.361549	0.810863	-0.671347	-2.75407	-2.13758	-2.62462	2.16437	0.763983	2.58409	2.64609	2.69528	2.37857	0.962293	1.70406	1.91869	1.91362	1.31229	-0.0384641	2.17705	2.06818	-1.3513	-1.1833	-0.668637	0.169454	0.346275	2.23512	0.262043	1.5389	1.70145	1.81363	2.58002	-0.00765354	-0.131525	0.677439
MS4A3	0.0012959	0.0221633	-1.83651	-1.78132	-3.30217	-1.99763	-2.48702	-0.91289	1.54125	-0.638452	0.395825	1.91362	-0.824344	-2.4133	-3.48054	0.579412	-2.83285	2.58409	0.909123	1.95831	0.208646	0.37733	2.48167	0.918688	1.91362	0.312293	3.28346	1.3697	2.55361	0.23366	-1.96167	0.331365	-0.830547	-1.23869	1.49815	-1.32292	2.21697	-1.1059	0.813632	-2.62432	1.57731	0.868474	0.262401
ZNF204P	3.04413e-06	0.000364438	-1.85958	-0.19636	-0.681999	0.324299	0.136033	-2.34705	-0.0437128	-2.22916	0.810863	-1.43557	0.76062	-2.09195	-2.61132	-0.00555066	0.763983	2.41417	1.32416	1.95831	1.53057	2.18468	1.21863	1.72604	1.42819	2.11965	2.42097	0.954662	2.4467	-0.351303	0.401658	1.65329	0.754416	0.761312	0.49815	0.677082	-0.783025	1.8941	1.62099	1.94259	0.577309	-0.131525	0.677439
ATG9B	0.000285687	0.00811706	-1.87992	-0.78132	-3.31563	-0.412666	-2.74111	0.0871111	-3.27654	0.946512	0.810863	-2.24452	0.76062	-3.08363	-0.826154	-3.43122	1.50095	0.99913	1.64609	0.958312	-0.791353	1.69926	-1.1033	1.50365	1.69122	1.89726	0.546498	0.954662	1.55361	-1.3513	-1.1833	1.65329	0.169454	0.346275	2.23512	-0.322919	0.801938	1.8941	0.813632	2.67955	-1.00765	1.1904	-0.322561
KLHL34	0.0011091	0.0199773	-1.90277	-0.78132	-0.681999	-6.12756	-2.89021	-0.91289	-3.15467	-2.61081	0.810863	-2.02585	-0.824344	-3.48393	-3.80653	-2.35332	-0.820981	-2.24469	-0.675839	0.958312	0.793609	-1.84402	-1.1033	-1.38774	0.691223	0.312293	0.961536	2.17705	1.06818	2.23366	-2.69549	-0.668637	0.169454	-0.238687	2.08311	1.84701	-3.02109	-1.1059	-2.82333	0.357625	-0.00765354	-0.131525	-1.32256
LINC00282	7.22516e-05	0.00317058	-1.90689	-3.21796	-1.682	-3.3728	-3.54205	-2.87356	-2.75893	-2.60007	-1.18914	0.328653	-0.824344	-3.05807	-3.70637	-3.655	-0.820981	-1.80246	1.32416	1.37335	0.208646	0.962293	-1.1033	-3.13126	-0.89374	-2.31707	-0.0384641	0.954662	0.331218	-3.59835	-0.183305	0.331365	0.169454	-0.238687	-1.08681	-1.32292	0.216975	0.479062	0.398594	0.772663	-1.00765	-1.13153	-1.32256
SDHAP3	1.985e-05	0.00135232	-1.92854	-1.78132	1.12536	-2.66499	-2.1839	-3.51244	-0.0437128	-2.5971	1.13279	-2.52966	-3.38351	-2.2337	-0.826154	-3.2939	-2.01611	0.414167	1.32416	-2.04463	-0.791353	1.37733	-1.1033	-0.0813115	0.10626	0.312293	-0.0384641	0.954662	0.746256	0.648697	0.401658	0.331365	1.75442	0.761312	-0.0868123	-0.322919	1.80194	-1.1059	-1.18637	0.772663	-1.00765	0.453436	-0.322561
LRRN3	0.00160039	0.0249802	-2.01594	0.218678	1.12536	-0.99763	0.136033	3.25704	-0.0437128	2.36155	3.98079	-2.78866	2.76062	-1.74829	0.173848	3.24238	2.63845	4.90602	4.53361	4.92794	2.79361	4.33153	4.48167	4.41054	4.62982	2.48222	4.81952	5.30044	1.06818	1.45605	1.62405	3.0318	0.754416	-1.23869	2.49815	1.48444	2.3869	3.80099	2.98356	4.63064	2.31427	2.45344	2.13687
CLC	4.85569e-05	0.00239502	-2.46477	-0.78132	0.639929	0.809726	-0.863969	0.672073	1.54125	-0.638452	2.5113	3.41612	-2.60751	-0.809299	-2.72448	1.99445	1.17902	4.16905	1.64609	3.69528	4.06663	1.37733	5.38856	2.24062	4.42819	3.21918	5.42097	3.76202	3.39011	-0.351303	2.51713	1.33136	3.25692	1.76131	3.37262	1.67708	4.4649	0.894099	-0.186369	2.09459	2.45178	3.67583	2.37788
