# Supplementary material for: Differential Transcriptomic Features of Peripheral Blood Mononuclear Cells in Pulmonary Sarcoidosis with and Without Extrapulmonary Lesions in an East Asian Population
Source: Biomedicines. 2025 Dec 7;13(12):2998. doi: 10.3390/biomedicines13122998 (PMC12731017; doi:10.3390/biomedicines13122998)
Supplement: Supplementary file 1 [file biomedicines-13-02998-s001.zip › Supplementary_Table_S10 (Cardiac lesion_vs_without_EPL_DEGs).xlsx]

## Sheet: heart_vs_without_EPL_p-0.05_fc=
DEGs	p-value	q-value	Difference	heart_1	heart-2	without_EPL_1	without_EPL_2	without_EPL_3	without_EPL_4	without_EPL_5
KLHL4	0.00424655	0.928379	4.42433	1.12536	0.136033	-4.80737	-3.99297	-4.93797	-2.75158	-2.47828
HRASLS2	0.00721486	0.969508	4.37956	2.318	2.59546	-1.99763	-3.44409	-1.04371	-2.93959	-0.189137
TRNP1	0.00163768	0.928379	4.31805	-0.0970373	0.136033	-4.40198	-4.532	-5.67483	-3.60509	-3.27887
IFNLR1	0.0422908	0.9726	4.25299	0.902963	1.13603	-4.76076	-3.34379	-4.6504	0.361549	-3.77408
C1orf127	0.000441257	0.766475	4.22003	-0.681999	0.720995	-4.43804	-3.50957	-4.59067	-3.89768	-4.5667
NAGS	0.0228112	0.9726	4.03859	-0.0970373	0.136033	-4.56131	-4.0388	-5.43473	-4.87146	-1.18914
TNIP3	0.0493307	0.9726	3.96907	2.01844	1.13603	0.587333	-3.31024	-4.06142	-3.98568	-1.18914
HARBI1	0.00843035	0.969508	3.94565	-0.681999	0.720995	-5.86346	-3.35092	-3.19167	-3.12374	-4.10095
LOC101927636	0.00934275	0.969508	3.77575	-0.681999	0.136033	-5.71533	-3.46748	-4.6528	-2.56689	-3.84117
DNAH11	0.030066	0.9726	3.73339	0.639929	0.136033	-0.99763	-2.46254	-4.42996	-3.65775	-5.17917
HIST1H2BH	0.00133369	0.928379	3.71684	0.318	-0.863969	-4.62304	-3.16802	-3.45988	-4.17744	-4.52076
CPT1B	0.00173772	0.928379	3.63224	-1.682	-0.863969	-6.21763	-4.45074	-4.70918	-4.4583	-4.69026
ZNF837	0.0225641	0.9726	3.6248	-0.0970373	1.13603	-1.99763	-4.3967	-3.85024	-4.09283	-1.18914
GYPE	0.000303506	0.766475	3.54857	0.318	0.136033	-3.46903	-3.93047	-2.61416	-3.63874	-2.95536
LINC00540	0.00672812	0.969508	3.53443	0.318	-0.863969	-3.83525	-2.64631	-3.79114	-3.43195	-5.33244
CHGB	0.00196353	0.928379	3.53067	-0.681999	-0.863969	-5.21603	-4.2208	-3.79083	-3.3166	-4.97404
DIP2A-IT1	0.0360382	0.9726	3.48665	1.318	0.720995	-0.412666	-3.28057	-1.04371	-4.01391	-3.58493
CCDC163P	0.0171323	0.9726	3.4482	-0.0970373	0.720995	-3.75018	-0.91289	-4.12521	-3.64016	-3.25269
MEX3B	0.0320399	0.9726	3.39502	-0.681999	-0.863969	-6.29615	-4.51951	-2.85022	-2.4901	-4.68403
RASD1	0.0170975	0.9726	3.36233	-0.0970373	-0.863969	-1.99763	-3.55011	-5.24593	-4.72531	-3.69516
TDRD12	0.000167451	0.766475	3.34698	-0.0970373	-0.863969	-3.67587	-3.90183	-4.35607	-3.39035	-3.81327
ALDH7A1	0.0275649	0.9726	3.32262	0.318	-0.863969	-4.42244	-4.30644	-4.39949	-3.66054	-1.18914
SKA1	0.0489897	0.9726	3.31305	-1.682	1.13603	-4.35224	-4.67912	-4.04028	-3.66937	-1.18914
BLOC1S5	0.0386698	0.9726	3.2745	-1.682	0.136033	-6.2776	-3.24406	-4.46741	-3.72462	-2.52373
SKIDA1	0.00215346	0.928379	3.27299	-1.682	0.136033	-4.48835	-4.40212	-3.556	-3.97727	-3.80613
STXBP6	0.0360376	0.9726	3.26752	-0.681999	-0.863969	-5.92364	-1.81341	-3.98871	-3.59853	-4.87822
BEST4	0.00351156	0.928379	3.24468	-1.682	0.136033	-4.50705	-3.5657	-3.96987	-3.43176	-4.61393
LRP5	0.0195906	0.9726	3.23004	-1.682	0.720995	-5.0288	-2.56767	-3.74651	-3.07891	-4.13082
SLC12A8	0.000570308	0.766475	3.2282	-1.682	-0.863969	-5.1799	-4.43655	-4.08571	-4.05106	-4.75269
LOC101929563	0.0130305	0.969508	3.21583	-1.682	0.720995	-4.9603	-3.01211	-3.71111	-3.21343	-3.58472
C4orf19	0.00376706	0.928379	3.17907	-0.681999	-0.863969	-5.11151	-3.25668	-3.04342	-4.12189	-4.22674
GLB1L2	0.0117279	0.969508	3.17852	-0.0970373	1.13603	-0.99763	-2.69533	-3.45618	-2.67826	-3.46771
ARFGEF3	0.00163775	0.928379	3.17713	-0.681999	-0.863969	-3.319	-3.47476	-4.32692	-3.66314	-4.96675
RNU6ATAC	0.00421658	0.928379	3.16529	-0.681999	-0.863969	-5.31619	-3.45885	-4.19886	-3.27488	-3.44257
TROAP	0.0286708	0.9726	3.16174	-1.682	-0.863969	-6.62513	-4.11102	-3.96132	-2.93745	-4.53869
COBL	0.0228497	0.9726	3.16096	-1.682	-0.863969	-6.04028	-4.88015	-4.72784	-3.90455	-2.61692
FAM131B	0.00958413	0.969508	3.11383	-0.681999	-0.863969	-5.06498	-3.21185	-4.91927	-2.93895	-3.29903
LOC151475	0.000607688	0.766475	3.10947	-0.681999	-0.863969	-4.47494	-3.40758	-3.91625	-3.27079	-4.34269
PODNL1	0.0338121	0.9726	3.10017	-1.682	-0.863969	-6.62449	-3.48296	-4.85427	-3.30699	-3.59708
WDR31	0.00407516	0.928379	3.07625	-1.682	-0.863969	-4.24468	-4.92062	-5.29528	-3.38826	-3.89733
WNK2	0.0124801	0.969508	3.07341	-0.681999	-0.863969	-5.29418	-3.60953	-3.72783	-2.33462	-4.26579
LOC100287846	0.00351086	0.928379	3.06706	-0.681999	-0.863969	-4.53542	-3.78935	-2.54781	-3.92176	-4.40587
PRND	0.0158288	0.969508	3.02006	-1.682	-0.863969	-6.06962	-3.36422	-3.44362	-4.28049	-4.30729
MIR1289-1	0.0044167	0.928379	3.01103	-0.681999	-1.19849	-5.05296	-4.21572	-4.08168	-3.45488	-2.95112
ESR2	0.00722913	0.969508	3.0071	-0.0970373	-0.863969	-1.99763	-4.06428	-4.17438	-3.45967	-3.74202
FLJ45079	0.0330146	0.9726	3.00138	0.639929	-0.863969	-4.17607	-0.91289	-3.56017	-3.40466	-3.51319
B3GNT6	0.000736666	0.766475	3.00135	-0.681999	-0.863969	-4.47131	-3.49964	-4.23272	-3.23706	-3.43094
PODXL	0.026637	0.9726	2.98892	-1.682	-0.863969	-5.12716	-5.18259	-3.91896	-2.21375	-4.86708
P2RX6	0.00870326	0.969508	2.9889	-1.682	-0.863969	-5.53213	-4.30823	-4.4375	-2.98297	-4.04861
ABCA10	0.0496046	0.9726	2.97735	0.902963	0.136033	-1.99763	-2.98349	-4.32669	-2.79231	-0.189137
CFAP54	0.00270067	0.928379	2.9736	-0.681999	-0.863969	-3.89968	-2.75453	-4.14252	-3.33414	-4.60204
MYOM2	0.00170306	0.928379	2.96771	5.63088	4.34549	2.00237	1.67207	1.54125	2.1689	2.71775
FREM3	0.00910539	0.969508	2.96171	-1.682	0.136033	-4.30943	-2.63057	-3.59335	-3.73062	-4.40951
LOC100996324	0.00188105	0.928379	2.95564	-1.682	-0.863969	-4.44606	-4.10559	-4.24926	-3.3514	-4.9908
GOLGA6L2	0.0103269	0.969508	2.93558	-0.0970373	-2.20811	-5.07634	-3.80128	-3.45247	-3.77745	-4.33326
FGF14-AS2	0.0355313	0.9726	2.9284	-0.681999	0.136033	-4.6263	-3.30664	-1.04371	-3.14372	-3.88652
TICRR	0.0185463	0.9726	2.90535	-0.681999	-0.863969	-4.38725	-2.61422	-2.3854	-4.96623	-4.03859
CCDC68	0.0133931	0.969508	2.84492	-0.681999	0.136033	-1.99763	-3.67408	-4.44304	-2.43542	-3.03932
ADCY2	0.0277367	0.9726	2.84182	-0.681999	-0.863969	-5.67021	-2.36995	-3.57507	-3.11755	-3.34124
NOL4	0.00427042	0.928379	2.83208	-0.681999	-0.863969	-4.52821	-3.85208	-3.87426	-3.2703	-2.50047
MIR3140	0.0229232	0.9726	2.82313	-1.682	-0.863969	-5.5924	-2.81149	-4.77482	-3.23931	-4.06255
JAM2	0.0130896	0.969508	2.80276	-1.682	-0.863969	-5.29122	-2.97704	-4.37458	-3.25008	-4.48579
SNORA58	0.0159655	0.969508	2.78967	-0.681999	-0.863969	-1.99763	-3.86286	-3.19943	-3.96611	-4.78724
SCARNA15	0.00641794	0.969508	2.78815	-1.682	-0.863969	-5.39236	-3.81855	-3.53359	-4.04948	-3.51172
PTPRR	0.013422	0.969508	2.77965	-1.682	-0.863969	-5.38398	-2.96377	-4.12719	-3.34841	-4.43985
SNORD116-16	0.0221647	0.9726	2.77862	-1.682	0.136033	-4.91078	-3.1816	-2.34191	-3.54248	-3.78125
LMCD1	0.0175917	0.9726	2.77275	-1.682	0.136033	-5.05952	-3.17393	-3.23479	-3.1516	-3.10883
SNORD94	0.00697388	0.969508	2.7476	-1.682	-0.863969	-5.06155	-2.87733	-3.88115	-4.17426	-4.10862
FLJ27354	0.0136581	0.969508	2.7314	-0.681999	0.136033	-1.99763	-3.10035	-3.53506	-2.16202	-4.22684
GATA3-AS1	0.0213574	0.9726	2.71898	-0.681999	0.136033	-1.99763	-3.36855	-2.98131	-2.04686	-4.56547
SNORD10	0.0221081	0.9726	2.68822	-0.681999	-0.863969	-1.99763	-3.74092	-5.04249	-3.27087	-3.2541
LOC100507406	0.00414498	0.928379	2.68456	-1.682	-0.803774	-4.71444	-4.02208	-4.3395	-3.12575	-3.43546
PCDHGB6	0.0207977	0.9726	2.68275	-1.682	-0.863969	-5.57663	-2.97978	-4.1079	-3.11954	-3.99482
CSRP3	0.0353704	0.9726	2.67512	-0.681999	-3.26802	-5.90739	-5.05484	-3.70665	-4.35773	-4.22403
CNTN6	0.0378812	0.9726	2.67458	-0.681999	-2.33819	-5.7834	-4.42475	-3.23801	-2.95552	-4.52169
DNAH3	0.022957	0.9726	2.66417	-0.0970373	-2.45908	-4.43044	-2.78152	-4.61428	-3.90015	-3.98476
LINC01019	0.016441	0.9726	2.64828	-0.681999	-2.88641	-5.4729	-4.12229	-4.53518	-4.1057	-3.92634
VWA3A	0.0111891	0.969508	2.62855	-1.682	-0.863969	-4.67171	-3.16291	-3.28507	-3.42317	-4.9648
LOC100134868	0.0295804	0.9726	2.58658	-1.682	0.136033	-1.99763	-3.20583	-4.57568	-3.8269	-3.19177
MIR4419A	0.0308499	0.9726	2.56742	-0.681999	-2.65295	-5.27387	-3.19128	-4.09886	-3.54115	-5.0693
LINC00607	0.0152826	0.969508	2.56638	-1.682	-0.863969	-5.1332	-3.3347	-4.06642	-2.71213	-3.95034
DEFB127	0.00670762	0.969508	2.56556	-1.682	-1.62487	-5.1435	-4.00458	-4.90317	-3.64976	-3.39398
NFIA-AS2	0.0177477	0.9726	2.5592	-1.682	-1.82229	-5.62599	-4.18976	-4.00093	-2.96598	-4.77406
LOC101926892	0.011734	0.969508	2.54853	-0.681999	-0.863969	-1.99763	-2.87336	-4.139	-3.7901	-3.8075
C12orf56	0.0125573	0.969508	2.54503	-1.682	-0.863969	-4.6835	-3.00176	-4.78268	-3.32068	-3.30144
MYRFL	0.0369255	0.9726	2.54201	-1.682	-0.863969	-1.99763	-4.02032	-4.46374	-3.51487	-5.07841
ZNF876P	0.045331	0.9726	2.53817	0.318	-0.863969	-1.99763	-3.03543	-4.08658	-3.74699	-1.18914
KCNIP4-IT1	0.00490912	0.928379	2.49514	-1.682	-1.43633	-5.27502	-3.7633	-3.90467	-3.70421	-3.62432
NUDT17	0.0359804	0.9726	2.49217	-0.0970373	0.136033	-1.99763	-3.44433	-3.04095	-0.638452	-3.24199
PPFIA2	0.0243142	0.9726	2.48196	-0.681999	-2.14079	-3.7671	-3.26089	-5.33313	-4.07438	-3.03128
C1QTNF3-AMACR	0.0287598	0.9726	2.45685	-1.682	0.136033	-1.99763	-2.97207	-3.05253	-4.0025	-4.12445
SCD5	0.011178	0.969508	2.43361	2.40546	2.30596	0.809726	0.0871111	0.54125	-0.638452	-1.18914
ROR1-AS1	0.0129018	0.969508	2.4272	-1.682	-2.08945	-5.69351	-3.62211	-4.49021	-4.07036	-3.68843
LINC00880	0.0481825	0.9726	2.40007	-0.681999	0.136033	-1.99763	-0.91289	-3.73835	-3.11474	-3.60165
ABCC9	0.022105	0.9726	2.38576	-0.681999	-2.24375	-4.88168	-3.44182	-3.908	-2.76336	-4.24833
TAS2R14	0.0488667	0.9726	2.38061	-0.681999	-0.863969	-0.99763	-3.56167	-3.389	-3.85294	-3.96674
LINC01422	0.0318377	0.9726	2.38059	-1.682	-2.47418	-5.89501	-4.27724	-4.74124	-2.99138	-4.38853
DSCR9	0.0338273	0.9726	2.3789	-1.682	-0.863969	-5.33995	-4.0072	-2.77262	-3.22562	-2.91405
FSIP1	0.0442707	0.9726	2.35917	0.318	-0.863969	-1.99763	-3.58179	-3.84769	-2.54451	-1.18914
OMG	0.0171254	0.9726	2.3559	-1.682	-0.863969	-4.93582	-4.03768	-2.92227	-3.15738	-3.0913
LINC01602	0.0141374	0.969508	2.35515	-0.681999	-2.97367	-4.60044	-4.26471	-3.91618	-4.02285	-4.11072
LOC387810	0.0393511	0.9726	2.35038	-1.682	-2.9576	-6.36483	-3.5387	-4.29226	-4.48836	-4.66677
BFSP1	0.0329524	0.9726	2.32735	1.63993	2.13603	-1.99763	0.0871111	-1.04371	0.361549	0.395825
DEPDC1	0.0297244	0.9726	2.31118	-0.681999	-2.48015	-4.89257	-4.43816	-3.95212	-3.09335	-3.08509
SNORA18	0.0426552	0.9726	2.3105	-0.681999	-2.10832	-1.99763	-4.68315	-3.65055	-4.19638	-4.0006
LOC105375734	0.0427891	0.9726	2.29939	-0.681999	-3.11482	-4.56734	-3.72297	-4.04992	-3.37421	-5.27453
LYPLA2P2	0.0354815	0.9726	2.29134	-0.681999	-0.863969	-1.99763	-2.66437	-3.85897	-2.30056	-4.50009
TTLL6	0.0145059	0.969508	2.29061	-1.682	-2.90174	-5.20894	-4.55714	-4.84988	-3.3726	-4.92384
LINC01530	0.041967	0.9726	2.28748	-0.0970373	-2.70218	-4.71378	-3.02635	-3.75912	-3.26684	-3.66935
MIR7856	0.030881	0.9726	2.28428	-1.682	-2.2428	-4.53968	-5.50615	-4.03578	-2.73041	-4.42136
SSX7	0.00992248	0.969508	2.27942	-1.682	-2.45497	-5.00891	-5.08518	-3.40489	-4.14895	-4.09159
EDN3	0.018608	0.9726	2.27745	-1.682	-0.863969	-4.0428	-3.24825	-4.58065	-2.36051	-3.51995
THSD4-AS1	0.00714984	0.969508	2.26483	-1.682	-2.22491	-4.71353	-3.48861	-4.56648	-4.81578	-3.50703
IYD	0.0431357	0.9726	2.25988	-0.681999	-3.67186	-4.60534	-4.80412	-3.82166	-4.56293	-4.38998
SLC5A7	0.0304833	0.9726	2.25272	-1.682	-2.03786	-5.18341	-4.73666	-4.51424	-2.84148	-3.28745
KDM4A-AS1	0.0312301	0.9726	2.25242	-0.681999	-3.41327	-4.62384	-4.00431	-4.55731	-3.95153	-4.36325
MYO18B	0.0158847	0.969508	2.2487	-0.681999	-2.11134	-4.26391	-3.59241	-4.38967	-2.97829	-3.00256
MARK1	0.00100609	0.862874	2.24321	-1.682	-0.863969	-3.76283	-3.42129	-3.94847	-3.25595	-3.19244
LOC101927178	0.00138554	0.928379	2.23328	-1.682	-0.863969	-2.99464	-3.76535	-3.65652	-3.25749	-3.8573
LOC102723828	0.0361134	0.9726	2.19132	-1.682	-3.17553	-4.61792	-3.95725	-4.83379	-3.71858	-5.9729
RHAG	0.00856292	0.969508	2.17561	-1.682	-2.63016	-4.40195	-4.83384	-4.97941	-3.55687	-3.88637
SNORA63	0.0305559	0.9726	2.14705	-0.0970373	-0.863969	-3.35115	-2.73052	-1.04371	-2.82293	-3.18943
MAGI1	0.00656126	0.969508	2.14506	-1.682	-2.62389	-4.5191	-3.86047	-5.16165	-4.01621	-3.9326
LOC728084	0.0223291	0.9726	2.14263	-0.681999	-2.64247	-4.16654	-3.10758	-3.45369	-3.84929	-4.44722
SERP2	0.00324361	0.928379	2.13636	-1.682	-0.863969	-4.00507	-3.20901	-2.78043	-3.61762	-3.4346
MIR573	0.0311991	0.9726	2.13399	-1.682	-0.863969	-4.759	-3.63634	-2.49726	-2.61168	-3.53062
DEPDC4	0.0358345	0.9726	2.12873	-1.682	-2.55077	-5.34323	-3.65312	-4.97207	-3.01081	-4.24634
LINC01085	0.032733	0.9726	2.12461	-0.681999	-2.52864	-4.90249	-3.28965	-3.0461	-3.60586	-3.80555
UBE2QL1	0.0417157	0.9726	2.123	-0.681999	-3.35389	-4.68536	-3.55514	-3.88731	-4.16451	-4.4124
ADCY5	0.0404838	0.9726	2.11367	-0.681999	-3.07338	-4.60601	-3.6411	-4.22412	-3.15403	-4.33152
TSIX	0.0429825	0.9726	2.10642	-1.682	-2.60742	-4.31174	-2.77579	-4.4021	-4.20106	-5.56495
LINC01205	0.0241827	0.9726	2.10327	-1.682	-2.94134	-5.34956	-3.86438	-5.06211	-3.60007	-4.19859
LOC101927446	0.000789386	0.766475	2.09755	-1.682	-1.99371	-4.4309	-3.97631	-4.12424	-3.51502	-3.63056
KRTAP5-10	0.028724	0.9726	2.08911	-1.682	-2.35878	-5.10344	-3.87131	-2.82484	-3.98183	-4.7661
MOCS1	0.0416885	0.9726	2.08269	-0.681999	-2.69891	-3.86601	-2.55839	-3.74324	-4.35149	-4.34662
MYO6	0.047524	0.9726	2.06388	4.67555	3.72099	1.4618	1.67207	3.04375	3.36155	1.13279
LINC01314	0.0366202	0.9726	2.04714	-0.681999	-2.70722	-4.30151	-2.9035	-4.47239	-3.39024	-3.64112
CERS3	0.0471681	0.9726	2.03031	-1.682	-0.863969	-1.99763	-3.34547	-3.91338	-2.71713	-4.54285
TECRL	0.0425462	0.9726	2.02594	-1.682	-3.23902	-5.83675	-3.52709	-4.3804	-4.34741	-4.34057
SLC16A9	0.00245592	0.928379	2.00315	-1.682	-2.397	-4.44708	-4.17491	-4.31548	-3.82026	-3.45554
COL6A4P1	0.0171434	0.9726	2.00127	-1.682	-2.78934	-4.22213	-3.37428	-4.87191	-3.84097	-4.8754
EPB41L4A	0.0253115	0.9726	1.9921	2.01844	1.72099	-0.99763	-0.91289	-0.0437128	0.946512	0.395825
CYGB	0.0388639	0.9726	1.98914	-2.85671	-0.863969	-4.03289	-3.91951	-4.18827	-2.73467	-4.37206
SYNC	0.00877646	0.969508	1.98341	-1.682	-2.42244	-4.74131	-3.24639	-3.97814	-4.43103	-3.78125
GTF2H2C_2	0.0495909	0.9726	1.97975	-0.681999	-3.28355	-4.13496	-4.41718	-3.47059	-3.4809	-4.309
DCC	0.0198775	0.9726	1.9768	-1.682	-2.64785	-3.70874	-4.65108	-3.46317	-3.77129	-5.11431
MIPEPP3	0.0092852	0.969508	1.97621	-1.682	-2.55826	-4.92949	-3.39683	-4.25963	-4.035	-3.86075
PKD1L3	0.0435756	0.9726	1.97586	0.318	1.72099	-1.99763	-0.91289	-1.04371	0.361549	-1.18914
PATE2	0.0132152	0.969508	1.97553	-1.682	-2.75139	-4.68422	-3.32632	-4.73149	-3.87703	-4.34206
ALX4	0.029087	0.9726	1.96559	-1.682	-2.3	-5.20566	-2.97591	-3.53501	-3.80527	-4.26108
ZBTB8B	0.0279101	0.9726	1.96494	-1.682	-3.55768	-5.24116	-3.7511	-4.50068	-4.77703	-4.65395
CPXM2	0.0132057	0.969508	1.95708	-1.682	-2.48673	-4.0254	-3.80905	-4.75467	-3.12202	-4.49611
TMEM108	0.0134859	0.969508	1.94236	-1.682	-3.08117	-4.55346	-3.62697	-4.09482	-4.42913	-4.91537
SLC39A12-AS1	0.0338811	0.9726	1.93854	-1.682	-2.79537	-4.71003	-4.07166	-4.14657	-2.92956	-5.02832
GS1-594A7.3	0.0432768	0.9726	1.92881	-1.682	-2.95483	-5.35809	-4.64922	-4.17212	-3.99006	-3.06664
NOS1	0.0178673	0.9726	1.92229	-1.682	-1.65688	-4.82509	-3.34884	-3.31319	-2.86044	-3.61112
FAM163A	0.011335	0.969508	1.92011	-1.682	-2.9157	-3.52699	-3.90541	-4.646	-4.3707	-4.64571
LRRN4CL	0.0401122	0.9726	1.91644	-1.682	-2.99547	-5.18127	-3.1185	-4.81192	-3.88675	-4.27742
PCDHA9	0.0337999	0.9726	1.91244	-1.682	-1.88439	-4.60745	-3.81468	-4.133	-2.2645	-3.65855
OR2A7	0.0101076	0.969508	1.90537	-1.682	-3.15869	-4.66476	-4.03694	-4.45479	-3.86042	-4.61169
MSC-AS1	0.0472532	0.9726	1.90315	0.318	0.136033	-1.99763	-0.91289	-1.04371	-3.23728	-1.18914
NEO1	0.0277529	0.9726	1.89961	2.318	2.83647	-0.412666	0.0871111	0.956287	1.36155	1.39583
BRWD1-AS1	0.0426792	0.9726	1.89587	-1.682	-3.35493	-5.32772	-4.12108	-3.68429	-3.89579	-5.0428
C1orf194	0.0399551	0.9726	1.88962	-1.682	-2.78416	-5.06988	-2.98167	-4.67268	-3.64301	-4.24629
PSD	0.00374748	0.928379	1.87763	-1.682	-1.86226	-3.70208	-2.81448	-3.91774	-3.7583	-4.0562
LOC101409256	0.0112691	0.969508	1.86724	-1.682	-3.05924	-4.35403	-4.63214	-4.57702	-3.94304	-3.68307
MYH11	0.00723634	0.969508	1.86433	-1.682	-2.47798	-3.99002	-3.28421	-4.66211	-3.77841	-4.00685
MASP1	0.0412998	0.9726	1.86239	-1.682	-2.68318	-4.83316	-3.56976	-3.69309	-3.10206	-5.02681
ABCC6P1	0.0201479	0.9726	1.85968	-1.682	-2.89225	-4.31436	-4.36205	-3.52154	-3.57401	-4.96209
LOC101929144	0.0244747	0.9726	1.85871	-1.682	-3.41545	-4.96975	-4.52768	-4.34926	-3.64505	-4.54544
LOC388882	0.0247412	0.9726	1.85609	-1.682	-2.37319	-4.60935	-3.303	-4.59838	-3.93435	-2.97336
SNORA4	0.0275841	0.9726	1.85432	-1.682	-0.863969	-1.99763	-3.3869	-3.31789	-2.897	-4.03708
MKLN1-AS	0.0326857	0.9726	1.85405	-1.682	-2.93659	-4.83032	-4.05662	-4.35005	-2.98186	-4.59787
LOC101928514	0.028737	0.9726	1.84994	-1.682	-3.49749	-5.01891	-3.80246	-4.29429	-4.21505	-4.8677
CIT	0.000259867	0.766475	1.84434	0.639929	1.13603	-0.99763	-0.91289	-1.04371	-0.638452	-1.18914
RGN	0.0496759	0.9726	1.82924	-1.682	-3.22783	-4.83326	-5.03319	-4.65823	-3.39055	-3.50558
MAPK8IP2	0.0463218	0.9726	1.81584	-1.682	-3.64523	-5.42347	-3.86565	-4.68136	-4.11896	-4.30783
CSN1S1	0.00913076	0.969508	1.80786	-1.682	-2.75377	-4.19122	-4.18439	-3.78049	-3.40239	-4.57026
LOC339529	0.0144294	0.969508	1.79562	-1.682	-3.09866	-4.52509	-3.58628	-4.53697	-4.36833	-3.91306
PSORS1C2	0.0323107	0.9726	1.78806	-1.682	-3.39262	-4.90866	-4.78818	-4.39157	-3.81457	-3.72386
NOS2	0.0264107	0.9726	1.78248	-1.682	-2.80262	-4.68476	-4.57556	-3.98026	-3.06053	-3.82285
ACSM5	0.0142343	0.969508	1.77869	-1.682	-3.26822	-4.44148	-3.88246	-4.68133	-4.02845	-4.23527
ZNF460	0.0161897	0.970985	1.77586	0.318	1.72099	-0.99763	-0.91289	-0.0437128	-0.638452	-1.18914
CISTR	0.00825641	0.969508	1.76758	-1.682	-2.57402	-4.4002	-3.84226	-4.29569	-3.28278	-3.65703
SLC26A1	0.0496003	0.9726	1.76186	-1.682	-2.8487	-5.1038	-3.5987	-4.25187	-2.92613	-4.25554
KRTAP5-11	0.0423894	0.9726	1.75443	-1.682	-2.64536	-5.12209	-3.10745	-4.02927	-4.04553	-3.28623
LINC00474	0.0474128	0.9726	1.74644	-1.682	-2.82824	-5.357	-3.4194	-3.55658	-4.06349	-3.61131
LOC101927497	0.0112468	0.969508	1.73777	-1.682	-2.87978	-3.82065	-4.3872	-3.60915	-3.73864	-4.53768
LINC01091	0.0497968	0.9726	1.73616	-1.682	-3.0374	-5.35168	-3.70267	-4.28463	-3.49529	-3.64503
GATA6	0.0335446	0.9726	1.73359	-1.682	-2.71922	-4.78815	-4.32036	-2.88203	-3.82394	-3.85652
LINC01265	0.0128489	0.969508	1.72213	-1.682	-2.71965	-3.9243	-3.81212	-4.74023	-3.64356	-3.49456
IL21-AS1	0.00205967	0.928379	1.71705	-1.682	-2.41919	-4.17658	-3.96443	-3.65817	-3.49145	-3.5476
LCN12	0.0473336	0.9726	1.70158	-1.682	-2.58424	-5.15649	-3.05488	-3.73932	-3.33639	-3.88644
TVP23C	0.0225922	0.9726	1.68706	1.12536	1.13603	0.00237124	-0.91289	-1.04371	0.361549	-1.18914
PRDM1	0.00247966	0.928379	1.68298	6.34591	6.38396	5.05765	4.47943	4.08557	4.97626	4.81086
OR13C4	0.00267023	0.928379	1.67493	-1.682	-2.2495	-3.46323	-3.45222	-4.25777	-3.60741	-3.42277
LINC01247	0.0135285	0.969508	1.66595	-1.682	-2.97299	-4.63239	-4.01728	-3.8841	-3.80429	-3.62919
SLC27A2	0.046324	0.9726	1.65841	-1.682	-3.02259	-4.04697	-3.27955	-4.02391	-3.58831	-5.1148
EFCAB6-AS1	0.031521	0.9726	1.65715	-1.682	-2.25153	-4.24178	-4.29204	-2.86838	-3.87685	-2.84051
MID1	0.027256	0.9726	1.65169	-1.682	-3.24481	-4.84939	-4.01302	-3.59809	-4.06939	-4.04558
LINC00854	0.0246563	0.9726	1.64909	-1.682	-2.79748	-4.7724	-3.36755	-3.41529	-4.04716	-3.84177
CNNM1	0.0206283	0.9726	1.6403	-1.682	-3.18243	-4.17858	-3.89305	-4.34864	-4.4509	-3.49139
LOC100129931	0.0127209	0.969508	1.63761	-1.682	-2.81463	-4.12493	-3.42604	-3.69058	-4.47921	-3.70887
HNRNPKP3	0.0300429	0.9726	1.61194	-1.682	-3.04105	-4.22681	-4.09079	-4.43334	-3.05714	-4.05922
ZC3H10	0.0383287	0.9726	1.60763	1.12536	2.30596	0.324299	-0.91289	-0.0437128	0.361549	0.810863
DNASE2B	0.0438939	0.9726	1.60493	-1.682	-3.34743	-4.75411	-3.72044	-3.75697	-3.69555	-4.67115
MAP3K19	0.0472143	0.9726	1.57287	-1.682	-3.09738	-3.8687	-3.51387	-5.04944	-3.55431	-3.82646
MIR4668	0.0268363	0.9726	1.55872	-1.682	-3.38097	-4.39504	-3.61061	-4.28414	-4.10537	-4.05584
KIAA1549L	0.0107147	0.969508	1.55384	-1.682	-2.48439	-3.36753	-3.98142	-3.17823	-3.4411	-4.21691
UBAP1L	0.0268128	0.9726	1.55135	0.902963	1.72099	-0.99763	0.0871111	0.54125	-0.638452	-0.189137
TTC23L	0.0307503	0.9726	1.54796	-1.682	-3.04594	-3.62778	-4.14607	-4.49456	-3.21058	-4.08065
LOC644189	0.0181691	0.9726	1.52704	-1.682	-3.11324	-4.22965	-3.86517	-3.59251	-3.68365	-4.25233
HPGD	0.00661794	0.969508	1.52261	2.71032	3.13603	1.00237	1.89447	1.76364	0.946512	1.39583
SLC14A1	0.0308653	0.9726	1.50895	3.87259	3.13603	1.00237	1.89447	2.12621	2.68348	2.27029
SPACA6P-AS	0.0223003	0.9726	1.49016	-1.682	-3.24736	-3.99932	-3.81237	-4.16776	-4.20376	-3.59101
LOC285847	0.0495932	0.9726	1.48556	-1.682	-2.97456	-4.6304	-3.51503	-3.46836	-3.15872	-4.2967
MIR4789	0.04099	0.9726	1.48435	-1.682	-2.67395	-4.10356	-4.33431	-3.79669	-2.74875	-3.32829
C10orf128	0.00540055	0.964954	1.46436	2.40546	2.13603	1.3243	0.672073	0.54125	0.361549	1.13279
HIST1H2BG	0.0495297	0.9726	1.45204	-1.682	-3.05707	-4.7135	-3.28793	-3.34362	-3.83642	-3.92639
ZNF10	0.00285558	0.928379	1.45135	0.902963	0.720995	-0.412666	-0.91289	-1.04371	-0.638452	-0.189137
A2M-AS1	0.0167436	0.9726	1.44842	3.67555	3.13603	1.90926	2.08711	2.12621	2.53147	1.13279
PLEKHA5	0.0324446	0.9726	1.44734	3.2722	3.59546	1.90926	1.08711	1.76364	2.36155	2.81086
LOC102467213	0.0150607	0.969508	1.43693	-1.682	-3.0304	-3.59077	-4.05011	-3.58062	-3.72116	-4.023
LOC613037	0.0498157	0.9726	1.41221	-1.682	-3.23138	-4.26031	-4.05697	-4.31201	-3.21156	-3.50366
SPANXD	0.0307682	0.9726	1.40514	-1.682	-2.39718	-4.44037	-3.36484	-3.32527	-3.08128	-3.01189
BCAS1	0.0411825	0.9726	1.39871	-0.681999	0.720995	-1.99763	-0.91289	-1.04371	-1.7527	-1.18914
MIR1270	0.0217337	0.9726	1.39852	-1.682	-2.99148	-4.1251	-3.82058	-3.66936	-3.22516	-3.83614
NEK5	0.0470451	0.9726	1.35923	-1.682	-1.81871	-1.99763	-3.41123	-3.25717	-3.02684	-3.85502
IMMP1L	0.0437767	0.9726	1.35493	1.48793	2.30596	0.324299	0.0871111	-0.0437128	0.946512	1.39583
MGC27345	0.00237754	0.928379	1.32411	3.2722	3.30596	1.58733	1.67207	2.12621	2.1689	2.27029
VSIG8	0.0150412	0.969508	1.31448	-1.682	-2.87139	-3.76064	-3.53875	-3.1939	-3.72415	-3.73846
SYTL2	0.0270217	0.9726	1.29817	5.18836	4.72099	4.34222	3.17457	3.76364	3.06199	3.94015
HOXB3	0.0101684	0.969508	1.25135	1.48793	2.13603	0.587333	0.0871111	0.956287	0.361549	0.810863
SPIRE2	0.0344882	0.9726	1.2446	-1.682	-2.96473	-3.45359	-3.27138	-4.18357	-3.40225	-3.52903
PDE1C	0.0498216	0.9726	1.23916	-1.682	-3.12127	-3.99952	-3.88749	-3.65357	-2.98565	-3.67776
PCDH1	0.0394792	0.9726	1.21661	2.01844	1.13603	0.00237124	1.08711	0.54125	0.361549	-0.189137
JAKMIP2	0.0466053	0.9726	1.20636	4.34037	3.89092	3.08983	2.54654	2.27822	3.82098	2.81086
FCRL6	0.01026	0.969508	1.20045	4.318	4.09023	3.2503	2.89447	3.41572	3.06199	2.39582
SEPT8	0.0409834	0.9726	1.17346	2.56593	3.04292	2.00237	1.89447	0.956287	2.1689	1.13279
ADAM32	0.033687	0.9726	1.17288	-3.31107	-2.89932	-4.54416	-4.05041	-3.70252	-4.05506	-5.03823
FANCM	0.00549216	0.969508	1.17078	2.90296	3.2235	1.80973	1.67207	1.54125	2.1689	2.27029
PTCH1	0.0362574	0.9726	1.16991	3.90296	3.30596	2.1723	2.89447	1.76364	2.36155	2.98079
LIN52	0.0247078	0.9726	1.16664	1.63993	1.94339	1.00237	0.672073	-0.0437128	0.361549	1.13279
AUTS2	0.0438869	0.9726	1.13887	4.84156	4.59546	3.3243	3.40904	2.86318	4.1689	4.13279
MBIP	0.035581	0.9726	1.13138	2.48793	2.72099	2.1723	1.67207	0.956287	0.946512	1.61822
YPEL1	0.033991	0.9726	1.12776	3.6034	3.72099	2.2503	2.89447	2.12621	3.26844	2.13279
TTC9C	0.0391779	0.9726	1.10694	1.63993	2.45796	0.587333	1.08711	1.27822	0.361549	1.39583
PIK3C2B	0.0388601	0.9726	1.07586	1.318	1.72099	0.00237124	1.08711	-0.0437128	0.361549	0.810863
SLAMF6	0.0101947	0.969508	1.07389	4.24874	4.59546	3.3243	3.25704	2.86318	3.53147	3.76506
DNAH12	0.015664	0.969508	1.06434	-3.05832	-3.15458	-3.74687	-3.86555	-4.57159	-4.0753	-4.59462
LRRC45	0.035036	0.9726	1.06255	0.902963	1.94339	0.00237124	0.0871111	0.54125	0.361549	0.810863
TMCC3	0.00114308	0.928379	1.06035	4.34037	3.99401	3.21182	2.89447	3.27822	2.94651	3.20318
CCDC176	0.047357	0.9726	1.05307	1.12536	1.13603	0.00237124	0.672073	0.54125	-0.638452	-0.189137
CENPO	0.0449945	0.9726	1.04383	1.48793	1.72099	1.00237	1.08711	0.54125	0.361549	-0.189137
CRIM1	0.00324606	0.928379	1.04325	2.12536	2.30596	1.00237	1.40904	1.27822	1.36155	0.810863
RGS9	0.0307633	0.9726	1.03563	4.42652	3.59546	3.2503	3.25704	2.41572	2.82098	3.13279
KLRG1	0.0147821	0.969508	1.01356	5.37328	5.52835	4.80973	4.29656	4.27822	4.82098	3.98079
ADGRG5	0.0311734	0.9726	1.00555	2.56593	1.45796	1.00237	0.672073	1.27822	0.946512	1.13279
MYBL1	0.00342822	0.928379	1.00228	6.48793	6.28578	5.53375	5.04131	5.20422	5.55137	5.59222
CLEC16A	0.0251438	0.9726	-1.00105	1.12536	2.13603	2.75726	2.54654	2.76364	2.82098	2.27029
SULT1A1	0.0487004	0.9726	-1.0116	4.8258	4.94339	6.1004	6.23686	5.8988	6.24419	5.00069
B3GNT4	0.0487528	0.9726	-1.02155	-5.62219	-4.6218	-4.37269	-4.28295	-4.34366	-3.43568	-4.06723
ACSF2	0.0152983	0.969508	-1.02251	0.318	0.720995	1.3243	1.08711	1.54125	1.94651	1.81086
TTLL11	0.00851047	0.969508	-1.03659	-0.0970373	-0.863969	0.809726	0.672073	0.54125	0.361549	0.395825
METTL4	0.0287066	0.9726	-1.03923	0.318	1.45796	2.2503	1.67207	1.95629	1.94651	1.81086
TLR7	0.00365597	0.928379	-1.04356	3.44728	3.77989	4.58733	4.61067	5.08557	4.49083	4.5113
SLC7A5P2	0.0242806	0.9726	-1.05699	1.318	0.720995	2.08983	1.67207	1.95629	1.94651	2.71775
SLC30A5	0.0370562	0.9726	-1.0631	0.639929	1.72099	2.00237	2.78755	2.27822	2.1689	1.98079
NSUN3	0.0335119	0.9726	-1.10097	-0.0970373	1.13603	1.1723	1.67207	1.76364	1.68348	1.81086
VWA5A	0.0370879	0.9726	-1.11549	1.318	0.136033	2.08983	1.67207	1.95629	1.36155	2.13279
APOOP5	0.0404502	0.9726	-1.14535	-4.90689	-4.78944	-3.88307	-3.517	-3.05455	-3.51316	-4.54634
MIR17HG	0.030172	0.9726	-1.15343	0.639929	0.720995	1.00237	2.08711	2.12621	1.68348	2.27029
MSRB3	0.0497475	0.9726	-1.16238	-0.681999	0.136033	0.324299	1.08711	1.54125	0.361549	1.13279
ASMTL-AS1	0.0387979	0.9726	-1.1662	2.22489	1.13603	2.70281	2.78755	3.20421	3.26844	2.27029
C1orf50	0.0284553	0.9726	-1.17742	-0.0970373	0.720995	1.58733	1.40904	0.956287	1.36155	2.13279
MRPS23	0.040843	0.9726	-1.19709	0.902963	2.45796	2.58733	2.994	2.76364	3.06199	2.98079
ZNF717	0.045143	0.9726	-1.20552	-0.0970373	0.136033	0.324299	1.67207	0.956287	1.36155	1.81086
C20orf27	0.00876878	0.969508	-1.20677	3.22489	2.59546	4.41176	3.78755	3.81427	4.11644	4.45472
CDAN1	0.012093	0.969508	-1.22744	0.318	0.136033	1.1723	1.40904	1.76364	0.946512	1.98079
SLC48A1	0.00599494	0.969508	-1.25457	1.12536	1.94339	2.75726	2.994	3.04375	2.53147	2.61822
DLEU1	0.0463174	0.9726	-1.2676	-0.681999	0.136033	0.587333	1.08711	0.54125	1.94651	0.810863
FAM74A4	0.0493083	0.9726	-1.27863	-5.60578	-4.09894	-3.82974	-3.37322	-3.31795	-3.21286	-4.13487
ENG	0.0470941	0.9726	-1.2874	0.902963	2.45796	2.64623	2.67207	3.3486	3.36155	2.81086
RNF217	0.0211893	0.9726	-1.3005	0.639929	1.72099	2.08983	2.78755	2.86318	2.53147	2.13279
LEPR	0.0161085	0.969508	-1.31499	0.318	0.136033	2.00237	2.08711	1.27822	0.946512	1.39583
TTC7B	0.00420787	0.928379	-1.31662	-1.682	-0.863969	0.00237124	0.0871111	-0.0437128	0.361549	-0.189137
L3HYPDH	0.0279603	0.9726	-1.31841	0.639929	-0.863969	1.00237	1.40904	1.27822	0.946512	1.39583
PIK3R2	0.0286193	0.9726	-1.31885	1.318	0.720995	2.3243	1.40904	2.65673	2.68348	2.61822
DOK5	0.0215073	0.9726	-1.33458	-4.72538	-4.76689	-4.26395	-3.35563	-3.374	-3.30524	-2.75893
NEK8	0.0465081	0.9726	-1.36639	-0.0970373	0.720995	1.4618	2.40904	1.54125	2.1689	0.810863
GLTSCR1	0.0119031	0.969508	-1.3687	1.318	0.720995	2.00237	2.08711	2.27822	3.06199	2.5113
NDUFAF5	0.00974427	0.969508	-1.37041	0.639929	0.720995	2.3243	2.40904	1.76364	2.36155	1.39583
FECH	0.0155512	0.969508	-1.37242	1.318	1.13603	2.90926	3.17457	2.76364	2.1689	1.98079
ANKRD55	0.028787	0.9726	-1.38107	-0.0970373	0.136033	0.587333	1.89447	0.956287	1.94651	1.61822
BTBD3	0.0125767	0.969508	-1.39211	-0.0970373	-0.863969	1.58733	0.672073	0.54125	0.946512	0.810863
AMER1	0.0202591	0.9726	-1.42677	-0.681999	0.136033	1.00237	1.40904	1.27822	1.68348	0.395825
NMD3	0.0115037	0.969508	-1.42996	0.902963	1.72099	2.64623	2.78755	2.12621	3.1689	2.98079
SNORD21	0.0332565	0.9726	-1.43128	-1.682	-2.29329	-0.99763	-0.91289	-1.04371	0.361549	-0.189137
KCNMB3	0.00144504	0.928379	-1.46238	0.318	0.136033	1.3243	1.40904	1.95629	1.94651	1.81086
FAHD2CP	0.0389526	0.9726	-1.47568	-5.67813	-4.2746	-3.96159	-4.13878	-3.08406	-3.20018	-3.11885
NR1H3	0.0373334	0.9726	-1.498	0.318	-0.863969	1.00237	1.40904	1.95629	1.36155	0.395825
IL1B	0.0120573	0.969508	-1.51442	2.12536	1.94339	3.08983	3.61067	4.24169	3.82098	2.98079
KLF4	0.0340363	0.9726	-1.52892	3.318	3.38396	4.34222	4.94509	5.96751	4.97626	4.16841
USF1	0.00340853	0.928379	-1.5395	-0.0970373	-0.863969	1.00237	0.672073	1.27822	0.946512	1.39583
NETO2	0.0155473	0.969508	-1.55633	0.639929	0.720995	2.3243	2.40904	2.95629	1.36155	2.13279
GLI4	0.00289224	0.928379	-1.56238	-0.681999	0.136033	1.00237	1.67207	1.27822	1.36155	1.13279
ZNF784	0.0171112	0.9726	-1.56943	0.902963	0.720995	1.80973	2.54654	1.76364	3.1689	2.61822
SCARNA9L	0.00997915	0.969508	-1.57646	0.318	-0.863969	0.809726	1.67207	1.27822	1.36155	1.39583
RRP7BP	0.0265594	0.9726	-1.61363	1.318	0.136033	1.80973	2.78755	1.76364	2.36155	2.98079
BATF2	0.00591203	0.969508	-1.63139	-0.0970373	1.13603	2.4618	2.08711	2.12621	1.94651	2.13279
CD200R1L	0.0232983	0.9726	-1.63233	-4.75049	-4.08154	-1.99763	-2.94986	-2.24678	-3.391	-3.33318
SLC9A3R2	0.0329687	0.9726	-1.63361	-1.682	-0.863969	0.00237124	0.0871111	1.54125	0.361549	-0.189137
TDRKH	0.03836	0.9726	-1.64248	-0.681999	-0.863969	1.3243	0.0871111	-0.0437128	1.36155	1.61822
CITED4	0.0193881	0.9726	-1.65288	1.12536	0.136033	2.80973	1.67207	1.76364	2.36155	2.81086
LGSN	0.0466325	0.9726	-1.65881	-4.16498	-4.67967	-3.87974	-3.36016	-1.92138	-2.22162	-2.43468
EXOC3-AS1	0.00753854	0.969508	-1.6676	-1.682	-0.863969	0.00237124	0.672073	-0.0437128	0.946512	0.395825
LOC101928891	0.015107	0.969508	-1.66855	-0.681999	0.720995	1.70281	1.89447	1.27822	2.1689	1.39583
SYNPO2	0.0172129	0.9726	-1.68283	-1.682	-3.19639	-0.99763	-0.91289	-1.04371	-0.638452	-0.189137
EPHA3	0.0184238	0.9726	-1.69151	-4.66464	-4.53741	-1.99763	-3.44262	-2.42977	-3.29439	-3.38317
ZNF705E	0.0392632	0.9726	-1.69572	-5.01949	-4.6929	-1.99763	-3.69638	-3.71879	-3.77176	-2.6178
LINC01317	0.0262326	0.9726	-1.7346	-5.81707	-4.11382	-3.12379	-3.52613	-3.81344	-2.74247	-2.9484
SMOC1	0.0392879	0.9726	-1.79351	-5.58897	-3.78878	-1.99763	-2.64212	-3.21683	-3.14723	-3.47302
MGC34796	0.0497141	0.9726	-1.79359	-5.29782	-3.51669	-1.99763	-3.35265	-3.05073	-1.78365	-2.88366
DCLRE1B	0.0131461	0.969508	-1.83198	-1.682	0.136033	1.1723	1.08711	0.956287	0.946512	1.13279
JHDM1D-AS1	0.0204875	0.9726	-1.83659	-0.0970373	-0.863969	1.80973	1.08711	2.12621	0.361549	1.39583
BPI	0.0199201	0.9726	-1.8506	-0.681999	-0.863969	0.587333	0.672073	0.956287	2.36155	0.810863
SERTAD3	0.0332617	0.9726	-1.85761	0.639929	-0.863969	2.58733	2.25704	1.54125	0.946512	1.39583
LZTS2	0.00522379	0.943196	-1.88533	0.318	-0.863969	1.3243	1.40904	1.54125	2.1689	1.61822
CPA3	0.0464515	0.9726	-1.89134	-1.682	-2.68463	0.00237124	-0.91289	-1.04371	-0.638452	1.13279
GAS2L2	0.00815738	0.969508	-1.90153	-5.03	-4.65856	-1.99763	-3.52284	-2.81905	-3.21975	-3.15446
LOC155060	0.00216635	0.928379	-1.93198	-1.682	-0.863969	0.324299	1.08711	0.54125	0.946512	0.395825
HEMGN	0.0112649	0.969508	-1.93735	0.318	0.720995	1.4618	2.89447	3.12621	2.53147	2.27029
MAFF	0.0157801	0.969508	-1.94606	0.318	-0.863969	1.80973	2.25704	2.12621	1.36155	0.810863
CACFD1	0.00740101	0.969508	-1.96239	-1.682	-0.863969	0.00237124	0.672073	1.27822	0.361549	1.13279
AKAP5	0.00899308	0.969508	-1.98459	-1.682	-0.863969	1.1723	0.672073	-0.0437128	1.36155	0.395825
IL23A	0.0314401	0.9726	-2.02907	-1.682	-0.863969	1.1723	1.08711	0.54125	-0.638452	1.61822
TENM3	0.0117995	0.969508	-2.0294	-5.68411	-4.68199	-3.25537	-3.26505	-3.40741	-3.71686	-2.12357
STEAP3	0.0206718	0.9726	-2.04871	-1.682	-2.26018	-0.412666	-0.91289	-0.0437128	0.946512	0.810863
AVPI1	0.0407079	0.9726	-2.06404	-0.681999	-2.99606	0.324299	0.672073	-0.0437128	-0.638452	0.810863
FBXO43	0.0450913	0.9726	-2.09085	-4.52151	-3.50535	-1.99763	-0.91289	-3.44777	-2.06547	-1.18914
YJEFN3	0.0409512	0.9726	-2.12078	-3.82097	-3.59344	-1.99763	-0.91289	-3.19401	-0.638452	-1.18914
EGR1	0.0380897	0.9726	-2.13744	4.17598	2.72099	5.60228	4.89447	6.71117	6.15596	4.56575
GRK4	0.0291133	0.9726	-2.14396	-1.682	-3.08466	-0.412666	-0.91289	-1.04371	0.361549	0.810863
TSPAN10	0.00636427	0.969508	-2.15478	-5.18921	-5.0731	-1.99763	-2.92515	-2.89023	-3.66825	-3.40063
LINC01573	0.0466536	0.9726	-2.16906	-1.682	-2.20609	0.587333	1.08711	1.27822	-0.638452	-1.18914
GP9	0.0112993	0.969508	-2.22698	-0.0970373	-0.863969	1.00237	2.25704	2.65673	1.68348	1.13279
LAMB3	0.0270444	0.9726	-2.28619	-4.63662	-2.24849	-1.99763	-0.91289	-1.04371	-0.638452	-1.18914
CTDSPL	0.0462852	0.9726	-2.32407	-0.0970373	-0.863969	0.809726	2.25704	3.65673	1.36155	1.13279
HIST2H2BE	0.0484331	0.9726	-2.35358	-1.682	0.720995	0.809726	2.08711	3.12621	1.94651	1.39583
WDR86-AS1	0.0491667	0.9726	-2.38001	-4.06815	-2.61912	-0.412666	-0.91289	-2.66498	0.361549	-1.18914
GP6	0.00652101	0.969508	-2.44249	-1.682	-0.863969	1.4618	1.08711	2.12621	0.361549	0.810863
HBM	0.0380144	0.9726	-2.44898	-1.682	-0.863969	0.00237124	1.67207	2.86318	0.946512	0.395825
SLC4A11	0.0466322	0.9726	-2.44935	-6.02415	-3.7979	-1.99763	-3.29261	-1.04371	-3.34552	-2.62887
LOC100506302	0.0150553	0.969508	-2.4923	-0.681999	-2.3578	1.00237	1.08711	1.27822	1.68348	-0.189137
CDC42EP2	0.00293819	0.928379	-2.52094	-0.681999	-0.863969	0.809726	1.89447	2.54125	1.68348	1.81086
LOC441455	0.01458	0.969508	-2.53756	-6.39747	-4.55301	-1.99763	-3.18521	-3.54356	-2.52553	-3.43644
LGR4	0.0165336	0.9726	-2.62344	-4.54025	-2.61935	-1.99763	-0.91289	-0.0437128	-0.638452	-1.18914
ADGRE4P	0.0463977	0.9726	-2.62677	-5.44043	-3.24191	-1.99763	-2.60071	-1.04371	-2.74078	-0.189137
ANXA3	0.0473793	0.9726	-2.66244	-3.84934	-3.47443	-0.99763	-3.1283	-0.0437128	0.361549	-1.18914
KPTN	0.000675658	0.766475	-2.6676	-1.682	-0.863969	1.00237	1.08711	1.54125	1.94651	1.39583
SPA17	0.0353056	0.9726	-2.67404	-4.66078	-3.97896	-1.99763	-0.91289	-1.04371	-0.638452	-3.6365
MIR210HG	0.0356838	0.9726	-2.68848	-5.20078	-3.49516	-1.99763	-3.42852	-1.04371	-0.638452	-1.18914
PPM1J	0.0305716	0.9726	-2.69378	-1.682	-4.58431	-0.99763	-0.91289	0.54125	-0.638452	-0.189137
LINC01011	0.0143627	0.969508	-2.69562	-0.681999	-3.22523	0.324299	0.672073	0.54125	1.36155	0.810863
LOC105372795	0.0339099	0.9726	-2.7455	-4.78338	-4.2742	-3.73092	-2.3142	-1.04371	-0.638452	-1.18914
LOC101927481	0.0468246	0.9726	-2.75012	-5.35223	-4.79925	-1.99763	-0.91289	-3.48678	-4.04169	-1.18914
MTTP	0.0189005	0.9726	-2.75551	-5.91882	-4.36165	-1.99763	-3.32446	-3.32413	-2.08827	-1.18914
ZBTB3	0.0315725	0.9726	-2.8224	-3.71247	-2.60103	-0.99763	1.40904	-0.0437128	-1.8503	-0.189137
TMC4	0.0465664	0.9726	-2.83904	-4.32684	-0.863969	1.00237	-0.91289	-0.0437128	0.361549	0.810863
EPB42	0.0157913	0.969508	-2.84941	-4.15138	-3.67714	-0.412666	-0.91289	-0.0437128	-2.76583	-1.18914
PTGER3	0.0298144	0.9726	-2.84975	-5.22694	-5.16576	-0.99763	-3.89205	-3.2734	-2.38082	-1.18914
DOCK6	0.0192987	0.9726	-2.85392	-5.25849	-3.83498	-1.99763	-0.91289	-1.04371	-3.3207	-1.18914
FTO-IT1	0.047422	0.9726	-2.8679	-5.92492	-4.32372	-1.99763	-0.91289	-1.04371	-3.73065	-3.59723
COL6A1	0.0375397	0.9726	-2.87902	-4.10483	-0.863969	-0.412666	0.0871111	-0.0437128	0.946512	1.39583
SHROOM4	0.0265927	0.9726	-2.88438	-5.81629	-3.95942	-1.99763	-0.91289	-1.04371	-2.71451	-3.34864
CTNNAL1	0.0328297	0.9726	-2.90842	-1.682	-4.3188	-0.99763	-0.91289	1.27822	0.361549	-0.189137
EFCAB13	0.00875023	0.969508	-2.92518	-1.682	0.136033	3.08983	1.67207	2.12621	1.36155	2.5113
MDS2	0.00984164	0.969508	-2.94768	-1.682	-3.32609	0.00237124	0.0871111	-0.0437128	0.361549	1.81086
DDI2	0.0388253	0.9726	-2.953	-1.682	-3.77397	0.324299	2.08711	-1.04371	-0.638452	0.395825
HTR1F	0.000424639	0.766475	-2.96921	-3.80614	-3.70328	-0.412666	-0.91289	-1.04371	-1.3691	-0.189137
ID1	0.0266348	0.9726	-2.9713	-1.682	-3.23739	0.587333	-0.91289	2.12621	0.946512	-0.189137
LOC100288798	0.0440677	0.9726	-2.98925	-4.09848	-0.863969	1.00237	-0.91289	-0.0437128	1.36155	1.13279
PHOSPHO1	0.0129053	0.969508	-3.00126	-2.85504	-5.06022	-1.99763	-0.91289	-0.0437128	-0.638452	-1.18914
ZCCHC18	0.00340743	0.928379	-3.00141	-4.33618	-3.57938	-1.99763	-0.91289	-0.0437128	-0.638452	-1.18914
PRX	0.0166313	0.9726	-3.0317	-5.24825	-2.72789	-1.99763	-0.91289	-0.0437128	-0.638452	-1.18914
OSM	0.0371757	0.9726	-3.04566	-1.682	-4.48806	1.00237	0.0871111	-1.04371	0.946512	-1.18914
HOXA1	0.0118473	0.969508	-3.10399	-5.52797	-3.44491	-0.99763	-0.91289	-1.04371	-2.76886	-1.18914
SSTR3	0.02299	0.9726	-3.111	-1.682	-4.06182	-0.412666	-0.91289	0.54125	0.361549	1.61822
STX18-AS1	0.0223119	0.9726	-3.11695	-6.05156	-4.87821	-3.87547	-2.7653	-1.04371	-2.86605	-1.18914
HBA2	0.0253503	0.9726	-3.15808	7.36512	7.44437	9.1122	11.5097	12.1257	10.7972	9.26927
ZSCAN9	0.00503348	0.928379	-3.15865	-1.682	-3.28005	0.587333	0.0871111	-0.0437128	1.36155	1.39583
DACT1	0.0140325	0.969508	-3.16321	-3.76251	-3.94786	-1.99763	-0.91289	-1.04371	-0.638452	1.13279
HBA1	0.0231271	0.9726	-3.16534	4.17598	4.86395	6.30158	8.65886	9.17908	7.82507	6.46191
ATG9B	0.0423919	0.9726	-3.17954	-4.07582	-2.81966	-0.412666	0.0871111	-2.77282	0.946512	0.810863
HBB	0.0287383	0.9726	-3.18009	8.04251	8.59956	9.98251	12.4767	13.1527	11.6744	10.2192
LINC01032	0.0454327	0.9726	-3.19089	-5.50517	-3.49587	-1.99763	-0.91289	-3.395	-0.638452	0.395825
LOC100129697	0.0132839	0.969508	-3.19525	-4.85029	-3.75018	-0.99763	-2.656	-1.04371	0.361549	-1.18914
TBX6	0.0236914	0.9726	-3.23762	-5.49602	-3.76013	-0.412666	-2.80139	-1.04371	-2.50538	-0.189137
CELA1	0.0180895	0.9726	-3.25628	-5.10382	-3.73944	0.00237124	-0.91289	-3.08866	-0.638452	-1.18914
SEMA6A-AS1	0.00481767	0.928379	-3.26126	-4.03092	-3.20432	0.00237124	-0.91289	0.956287	-0.638452	-1.18914
LINC01353	0.000369129	0.766475	-3.26307	-4.45037	-4.38849	-1.99763	-0.91289	-1.04371	-0.638452	-1.18914
KLF5	0.0317836	0.9726	-3.29627	-0.0970373	-3.09685	1.1723	1.08711	3.47985	0.946512	1.81086
HSD17B13	0.0060955	0.969508	-3.29763	-4.39806	-3.70993	-1.99763	-0.91289	-0.0437128	0.361549	-1.18914
GTSCR1	0.0293809	0.9726	-3.38263	-5.33884	-3.75264	-1.99763	-0.91289	-3.07745	0.361549	-0.189137
LOC202181	0.0348377	0.9726	-3.39343	-4.83888	-0.863969	1.1723	1.40904	-0.0437128	0.361549	-0.189137
TMIE	0.0298447	0.9726	-3.40496	-4.62414	-4.33282	-1.99763	-3.08362	-1.04371	0.361549	0.395825
SCARF1	0.0429975	0.9726	-3.45998	-4.50075	0.136033	2.00237	0.672073	0.956287	1.36155	1.39583
KLHDC8B	0.00280329	0.928379	-3.47189	-1.682	-2.94961	1.1723	1.89447	-0.0437128	1.36155	1.39583
INHBA	0.0311108	0.9726	-3.47471	-4.6817	-2.42353	-0.99763	-0.91289	1.76364	0.946512	-1.18914
SLC45A3	0.00479267	0.928379	-3.49403	-4.09843	-3.13439	-0.412666	-0.91289	-0.0437128	-0.638452	1.39583
RGS6	0.0349802	0.9726	-3.49847	-4.54647	-3.67058	0.00237124	-3.35127	0.54125	-0.638452	0.395825
EPHA1-AS1	0.0363555	0.9726	-3.51837	0.902963	-3.71499	2.4618	1.67207	2.12621	2.1689	2.13279
GLCE	0.0105184	0.969508	-3.53199	-1.682	-3.97502	-0.412666	0.0871111	1.76364	0.946512	1.13279
MGP	0.0422519	0.9726	-3.53718	-5.00566	-4.29946	-0.99763	-0.91289	-0.0437128	-4.01849	0.395825
MPP3	0.0438791	0.9726	-3.53863	-6.10186	-5.82568	-5.05425	-3.06015	-1.04371	-0.638452	-2.32912
PALD1	0.0434296	0.9726	-3.56569	-5.527	-5.0651	-4.8676	-0.91289	-1.04371	-0.638452	-1.18914
ZNF883	3.2461e-05	0.556804	-3.57973	-4.60544	-4.23276	-0.412666	-0.91289	-1.04371	-0.638452	-1.18914
TAS2R20	0.00936655	0.969508	-3.60931	-4.83447	-3.6795	0.00237124	-0.91289	-1.04371	-2.09503	0.810863
C16orf74	0.0496791	0.9726	-3.67467	-4.87841	0.136033	0.809726	1.40904	0.54125	2.36155	1.39583
TMEM67	0.0453714	0.9726	-3.67782	-5.59977	-4.17817	-0.99763	-4.18686	-0.0437128	0.361549	-1.18914
SPHK1	0.0170952	0.9726	-3.688	-0.0970373	-3.8824	1.4618	1.67207	1.27822	1.68348	2.39582
CHRNA10	0.0323884	0.9726	-3.69036	-5.05864	-4.5331	-0.99763	-0.91289	-3.78948	-0.638452	0.810863
MUC1	0.0183304	0.9726	-3.73328	-3.82987	-4.83771	-0.412666	0.0871111	0.54125	-3.0291	-0.189137
LOC100996455	0.0424012	0.9726	-3.73971	-4.37589	-3.65209	0.324299	-3.40935	-0.0437128	1.36155	0.395825
HCAR2	0.0133435	0.969508	-3.73982	-1.682	-3.62464	-0.412666	1.08711	2.41572	1.94651	0.395825
TMPRSS13	0.023717	0.9726	-3.77172	-4.64441	-3.50684	0.587333	0.672073	-2.95133	0.361549	-0.189137
DCBLD2	0.00748586	0.969508	-3.78188	-4.57938	-2.82914	-0.99763	0.0871111	1.54125	-0.638452	0.395825
C2	0.00293645	0.928379	-3.79168	-1.682	-0.863969	3.04677	2.89447	3.47985	1.36155	1.81086
DUSP4	0.0154618	0.969508	-3.81337	-5.20768	-2.49781	0.00237124	1.67207	-1.04371	-0.638452	-0.189137
MS4A3	0.0147666	0.969508	-3.8137	-4.66476	-3.6074	-1.99763	-0.91289	1.54125	-0.638452	0.395825
TRPM6	0.00914975	0.969508	-3.82366	-6.52165	-4.29308	-1.99763	-3.0496	-1.04371	-0.638452	-1.18914
SPTB	0.0468776	0.9726	-3.85007	-5.59803	-3.71481	-0.99763	0.0871111	1.54125	-3.47334	-1.18914
P2RX5-TAX1BP3	0.00945162	0.969508	-3.86527	-5.62135	-3.78795	-1.99763	-0.91289	-1.04371	0.946512	-1.18914
SLC24A3	0.0229467	0.9726	-4.00435	-5.67176	-3.82758	-0.99763	0.672073	-3.15842	-0.638452	0.395825
KIAA1522	0.0220068	0.9726	-4.04208	-4.83042	-5.03542	-0.99763	0.672073	-1.04371	-3.48079	0.395825
CEACAM1	0.00279222	0.928379	-4.04987	-4.50233	-4.47614	-1.99763	0.672073	-0.0437128	-0.638452	-0.189137
DLGAP4-AS1	0.00016964	0.766475	-4.28685	-5.80339	-5.08304	-1.99763	-0.91289	-1.04371	-0.638452	-1.18914
ESAM	0.0452442	0.9726	-4.3054	-6.20201	-0.863969	0.324299	1.08711	2.27822	-0.638452	0.810863
GPNMB	0.00818396	0.969508	-4.37682	-5.45454	-3.48306	-0.99763	1.40904	0.956287	-0.638452	-1.18914
C2orf15	0.00581685	0.969508	-4.53065	-5.42259	-4.35143	-1.99763	0.0871111	-1.04371	1.36155	-0.189137
CDHR3	0.00129333	0.928379	-4.56013	-6.06311	-4.56988	-1.99763	-0.91289	-0.0437128	-0.638452	-0.189137
IFITM10	0.00352582	0.928379	-4.58979	-5.35674	-3.7728	0.587333	-0.91289	1.27822	0.361549	-1.18914
LRRC37A2	0.0235293	0.9726	-4.59743	-5.8857	-0.863969	2.08983	1.08711	1.76364	0.361549	0.810863
FN1	0.0367745	0.9726	-4.6202	-5.30151	-0.863969	0.324299	0.0871111	3.12621	0.946512	3.20318
SNORA23	0.00463994	0.928379	-4.64946	-6.79713	-4.01451	-1.99763	0.0871111	-1.04371	-0.638452	-0.189137
RGS16	0.00302877	0.928379	-4.80122	-6.67623	-4.43893	-1.99763	-0.91289	-1.04371	0.361549	-0.189137
SLC4A1	0.00778114	0.969508	-4.85321	-4.27821	-3.37819	1.3243	1.08711	2.95629	0.946512	-1.18914
NEURL1B	0.0442389	0.9726	-4.87585	-6.56137	-4.6459	-0.99763	0.0871111	0.54125	1.36155	-4.63119
RASA4CP	0.00456042	0.928379	-4.94053	-5.46087	-4.66496	-1.99763	0.672073	-1.04371	0.946512	0.810863
