# Supplementary material for: Differential Transcriptomic Features of Peripheral Blood Mononuclear Cells in Pulmonary Sarcoidosis with and Without Extrapulmonary Lesions in an East Asian Population
Source: Biomedicines. 2025 Dec 7;13(12):2998. doi: 10.3390/biomedicines13122998 (PMC12731017; doi:10.3390/biomedicines13122998)
Supplement: Supplementary file 1 [file biomedicines-13-02998-s001.zip › Supplementary_Table_S11 (Cardiac lesion_vs_without_EPL_GO_up).xlsx]

## Sheet: GO_Biological_Process_2023_tabl
Term (GO: biological process) with upregulated genes	p-value	q-value	DEGs
Arginine Metabolic Process (GO:0006525)	0.000240834	0.189055	NOS2;NAGS;NOS1
Nitric Oxide Mediated Signal Transduction (GO:0007263)	0.0015168	0.426012	NOS2;NOS1;KLRG1
Regulation Of Guanylate Cyclase Activity (GO:0031282)	0.00162807	0.426012	NOS2;NOS1
Arginine Catabolic Process (GO:0006527)	0.00336084	0.494003	NOS2;NOS1
Actin Filament Network Formation (GO:0051639)	0.00444294	0.494003	SPIRE2;COBL
Neuron Migration (GO:0001764)	0.00558607	0.494003	AUTS2;DCC;NEO1;MARK1
cAMP Biosynthetic Process (GO:0006171)	0.00566373	0.494003	ADCY2;ADCY5
Peptidyl-Cysteine Modification (GO:0018198)	0.00566373	0.494003	NOS2;NOS1
Positive Regulation Of Sodium Ion Transmembrane Transport (GO:1902307)	0.00566373	0.494003	WNK2;NOS1
Cellular Response To Forskolin (GO:1904322)	0.00701945	0.500934	ADCY2;ADCY5
Response To Forskolin (GO:1904321)	0.00701945	0.500934	ADCY2;ADCY5
Negative Regulation Of Osteoblast Differentiation (GO:0045668)	0.00806963	0.513659	PTCH1;LRP5;CRIM1
Neurotransmitter Biosynthetic Process (GO:0042136)	0.00850645	0.513659	SLC5A7;NOS1
cAMP Metabolic Process (GO:0046058)	0.0101211	0.528544	ADCY2;ADCY5
Positive Regulation Of Purine Nucleotide Biosynthetic Process (GO:1900373)	0.0101211	0.528544	NOS2;NOS1
Positive Regulation Of Cyclase Activity (GO:0031281)	0.0118599	0.528544	NOS2;NOS1
Positive Regulation Of Lyase Activity (GO:0051349)	0.0137194	0.528544	NOS2;NOS1
Negative Regulation Of Blood Pressure (GO:0045776)	0.0137194	0.528544	NOS2;NOS1
Second-Messenger-Mediated Signaling (GO:0019932)	0.0142162	0.528544	EDN3;NOS2;NOS1;KLRG1
Nitric Oxide Biosynthetic Process (GO:0006809)	0.0156962	0.528544	NOS2;NOS1
Gas Transport (GO:0015669)	0.0156962	0.528544	RHAG;CYGB
Glutamine Family Amino Acid Catabolic Process (GO:0009065)	0.0156962	0.528544	NOS2;NOS1
Regulation Of Dendrite Development (GO:0050773)	0.0159298	0.528544	DCC;COBL;MARK1
Nitric Oxide Metabolic Process (GO:0046209)	0.0177869	0.528544	NOS2;NOS1
Actomyosin Structure Organization (GO:0031032)	0.0177927	0.528544	CSRP3;EPB41L4A;MYH11;MYOM2
Regulation Of Cell-Cell Adhesion (GO:0022407)	0.0180979	0.528544	MAGI1;PTPRR;PODXL
Protein Processing (GO:0016485)	0.0181792	0.528544	IMMP1L;CPXM2;PTCH1;MYRFL;MASP1
Regulation Of Cellular Respiration (GO:0043457)	0.0199884	0.551889	NOS2;IFNLR1
Detection Of Mechanical Stimulus (GO:0050982)	0.0222973	0.551889	CSRP3;PKD1L3
Myoblast Fusion (GO:0007520)	0.0222973	0.551889	NOS1;JAM2
Cyclic Nucleotide Biosynthetic Process (GO:0009190)	0.0247107	0.551889	ADCY2;ADCY5
Cilium-Dependent Cell Motility (GO:0060285)	0.0272253	0.551889	DNAH3;CFAP54
Cellular Response To Alcohol (GO:0097306)	0.0312806	0.551889	PTCH1;ADCY2;ADCY5
Muscle Contraction (GO:0006936)	0.0338869	0.551889	P2RX6;MYH11;NOS1;MYOM2
Long-Chain Fatty Acid Transport (GO:0015909)	0.0353473	0.551889	CPT1B;SLC27A2
Negative Regulation Of Transposition (GO:0010529)	0.041215	0.551889	TDRD12;MYBL1
Peptide Hormone Secretion (GO:0030072)	0.041215	0.551889	EDN3;KLRG1
Myotube Differentiation (GO:0014902)	0.041215	0.551889	NOS1;JAM2
Cardiac Muscle Cell Development (GO:0055013)	0.0442764	0.551889	CSRP3;MYH11
Positive Regulation Of Nuclear Division (GO:0051785)	0.0442764	0.551889	EDN3;LRP5
Regulation Of Insulin Secretion Involved In Cellular Response To Glucose Stimulus (GO:0061178)	0.0474194	0.551889	LRP5;ADCY5
