# Supplementary material for: Differential Transcriptomic Features of Peripheral Blood Mononuclear Cells in Pulmonary Sarcoidosis with and Without Extrapulmonary Lesions in an East Asian Population
Source: Biomedicines. 2025 Dec 7;13(12):2998. doi: 10.3390/biomedicines13122998 (PMC12731017; doi:10.3390/biomedicines13122998)
Supplement: Supplementary file 1 [file biomedicines-13-02998-s001.zip › Supplementary_Table_S12 (Cardiac lesion_vs_without_EPL_KEGG_up).xlsx]

## Sheet: KEGG_2021_Human_table (2)
Term (KEGG pathway) with upregulated genes	p-value	q-value	DEGs
Arginine biosynthesis	0.00275533	0.388501	NOS2;NAGS;NOS1
Arginine and proline metabolism	0.0269162	0.941145	NOS2;NOS1;ALDH7A1
Circadian entrainment	0.0373817	0.941145	RASD1;ADCY2;NOS1;ADCY5
