# Supplementary material for: Differential Transcriptomic Features of Peripheral Blood Mononuclear Cells in Pulmonary Sarcoidosis with and Without Extrapulmonary Lesions in an East Asian Population
Source: Biomedicines. 2025 Dec 7;13(12):2998. doi: 10.3390/biomedicines13122998 (PMC12731017; doi:10.3390/biomedicines13122998)
Supplement: Supplementary file 1 [file biomedicines-13-02998-s001.zip › Supplementary_Table_S2 (sarco_vs_HC_GO_up).xlsx]

## Sheet: Sheet1
Term (GO: biological process) with upregulated genes	p-value	q-value	DEGs
Cellular Response To Cytokine Stimulus (GO:0071345)	1.013e-06	0.001077	GBP5;SOCS3;EGR1;CXCL8;RUFY4;STAT1;GPER1;IL1B;JAK2;GBP1;FCAR
Negative Regulation Of Lipid Metabolic Process (GO:0045833)	4.857e-06	0.001821	HCAR2;GPER1;IL1B;APOC1
Positive Regulation Of Interleukin-1 Beta Production (GO:0032731)	5.141e-06	0.001821	CLEC7A;GBP5;JAK2;EGR1;P2RX7
Positive Regulation Of Interleukin-1 Production (GO:0032732)	9.137e-06	0.002428	P2RX7;GBP5;EGR1;CLEC7A;JAK2
Regulation Of Nitric Oxide Biosynthetic Process (GO:0045428)	2.558e-05	0.004789	CLEC7A;IL1B;PTGS2
Positive Regulation Of Adaptive Immune Response Based On Somatic Recombination Of Immune Receptors Built From Immunoglobulin Superfamily Domains (GO:0002824)	2.893e-05	0.004789	CLEC7A;IL1B;JAK2
Regulation Of Interleukin-1 Beta Production (GO:0032651)	3.453e-05	0.004789	P2RX7;GBP5;EGR1;CLEC7A;JAK2
Defense Response To Protozoan (GO:0042832)	3.604e-05	0.004789	HCAR2;CXCL10;IL15;FCAR
Negative Regulation Of Lipid Catabolic Process (GO:0050995)	6.403e-05	0.007339	HCAR2;IL1B;APOC1
Blood Circulation (GO:0008015)	6.904e-05	0.007339	CXCL10;STAT1;MYOF;SERPING1
Positive Regulation Of Cytokine Production (GO:0001819)	8.331e-05	0.008051	GBP5;EGR1;SIGLEC16;IL15;CLEC7A;IL1B;JAK2;PTGS2
Negative Regulation Of MAPK Cascade (GO:0043409)	0.0001005	0.00884	P2RX7;GPER1;IL1B;GBP1
Positive Regulation Of Cellular Biosynthetic Process (GO:0031328)	0.0001195	0.00884	EGR2;IL15;CLEC7A;GPER1;IL1B
Regulation Of Cell Population Proliferation (GO:0042127)	0.0001299	0.00884	CXCL10;CXCL8;JAG1;IL15;CLEC7A;STAT1;GPER1;IL1B;INHBA;JAK2;SGK1;SHCBP1
Regulation Of Lipid Catabolic Process (GO:0050994)	0.0001368	0.00884	HCAR2;IL1B;APOC1
Cytokine-Mediated Signaling Pathway (GO:0019221)	0.0001396	0.00884	SOCS3;EGR1;CXCL10;IL15;STAT1;IL1B;JAK2
Positive Regulation Of Phagocytosis (GO:0050766)	0.0001414	0.00884	IL15;IL1B;CLEC7A
Regulation Of Monocyte Chemotaxis (GO:0090025)	0.0001765	0.009606	CXCL10;SLAMF8;DUSP1
Cellular Response To Tumor Necrosis Factor (GO:0071356)	0.0001811	0.009606	CXCL8;STAT1;GPER1;JAK2;GBP1;FCAR
Negative Regulation Of Monocyte Chemotaxis (GO:0090027)	0.0001898	0.009606	SLAMF8
Phagosome Acidification (GO:0090383)	0.0001898	0.009606	RAB3QA;SLAMF8
Cellular Response To Type II Interferon (GO:0071346)	0.0002048	0.009895	GBP5;STAT1;JAK2;GBP1
Positive Regulation Of Nitric Oxide Biosynthetic Process (GO:0045429)	0.000223	0.01006	CLEC7A;IL1B;PTGS2
Positive Regulation Of Nitric Oxide Metabolic Process (GO:1904407)	0.000249	0.01006	CLEC7A;IL1B;PTGS2
Positive Regulation Of Gene Expression (GO:0010628)	0.0002613	0.01006	P2RX7;EGR1;CXCL8;IL15;CLEC7A;GPER1;IL1B;SAMD4A;INHBA
Integrated Stress Response Signaling (GO:0140467)	0.0002769	0.01006	BATF2;NFE2L3;FOS
Regulation Of Prostaglandin Biosynthetic Process (GO:0031392)	0.0002838	0.01006	IL1B;PTGS2
Positive Regulation Of Unsaturated Fatty Acid Biosynthetic Process (GO:2001280)	0.0002838	0.01006	IL1B;PTGS2
Regulation Of Adiponectin Secretion (GO:0070163)	0.0002838	0.01006	HCAR2;IL1B
Regulation Of Cell Adhesion Molecule Production (GO:0060353)	0.0002838	0.01006	CXCL8;IL1B
Cellular Response To Interleukin-1 (GO:0071347)	0.0004496	0.01542	EGR1;CXCL8;IL1B;PGBP1
Positive Regulation Of Monocyte Chemotactic Protein-1 Production (GO:0071639)	0.0005268	0.01607	CLEC7A;IL1B
Tyrosine Phosphorylation Of STAT Protein (GO:0007260)	0.0005268	0.01607	IL15;JAK2
Regulation Of RNA Biosynthetic Process (GO:2001141)	0.0005268	0.01607	CXCL8;IL1B;PPARGC1B
Receptor Signaling Pathway Via JAK-STAT (GO:0007259)	0.0005291	0.01607	IL15;STAT1;JAK2
Regulation Of Type II Interferon Production (GO:0032649)	0.0005896	0.01741	STAT1;JAK2
Type II Interferon-Mediated Signaling Pathway (GO:0060333)	0.0006754	0.01889	STAT1;JAK2
Positive Regulation Of Platelet Activation (GO:0010572)	0.0006754	0.01889	PLA2G4A;JAK2
Positive Regulation Of Calcium Ion Transmembrane Transport (GO:1904427)	0.0008347	0.02237	P2RX7;CXCL10;GPER1
Regulation Of Mitotic Sister Chromatid Separation (GO:0010965)	0.0008418	0.02237	CDCA8
Negative Regulation Of Leukocyte Chemotaxis (GO:0002689)	0.001026	0.02597	DUP1;SLAMF8
Regulation Of Monocyte Chemotactic Protein-1 Production (GO:0071637)	0.001026	0.02597	CLEC7A;IL1B
Positive Regulation Of Macromolecule Metabolic Process (GO:0010604)	0.001121	0.02741	INHBA
Positive Regulation Of Signal Transduction (GO:0009967)	0.00114	0.02741	EVC;JAG1;GPER1;IL1B;JAK2
Regulation Of Interleukin-2 Production (GO:0032663)	0.00116	0.02741	CLEC7A;IL1B;GBP1
Negative Regulation Of Mononuclear Cell Migration (GO:0071676)	0.001228	0.02776	SLAMF8
Granulocyte Activation (GO:0036230)	0.001228	0.02776	CXCL8;IL15;FCAR
Response To Tumor Necrosis Factor (GO:0034612)	0.001324	0.02931	GBP5;SIGLEC16;CASP5;IL15;IL1B;MAP3K8
Positive Regulation Of T-helper 17 Type Immune Response (GO:2000318)	0.001447	0.03076	CLEC7A;JAK2
Regulation Of T-helper 17 Type Immune Response (GO:2000316)	0.001447	0.03076	CLEC7A;JAK2
Negative Regulation Of Metabolic Process (GO:0009892)	0.001645	0.03253	IL15;IL1B;APOC1
Positive Regulation Of Chemokine Production (GO:0032722)	0.001645	0.03253	EGR1;CLEC1;ILB1
Negative Regulation Of Receptor Signaling Pathway Via STAT (GO:1904893)	0.001683	0.03253	SOCS3;CLEC12B
Positive Regulation Of Acute Inflammatory Response (GO:0002675)	0.001683	0.03253	ILB1;PTGS2
Prostanoid Biosynthetic Process (GO:0046457)	0.001683	0.03253	PLA2G4A;PTGS2
Phagosome Maturation (GO:0090382)	0.001936	0.03611	RBA39A;SLAMF8
Positive Regulation Of Cell Activation (GO:0050867)	0.001936	0.03611	PLA2G4A;JAK2
Regulation Of MAPK Cascade (GO:0043408)	0.002076	0.03716	P2RX7;CLEC7A;GPER1;IL1B;LPAR1
Cellular Response To Oxygen-Containing Compound (GO:1901701)	0.002089	0.03716	P2RX7;EGR1;CXCL10;CXCL8;GPER1;IL1B;FOS;FCAR
Regulation Of Phagocytosis (GO:0050764)	0.002133	0.03716	IL15;CLEC7A;FCGR1A
Positive Regulation Of Type II Interferon Production (GO:0032729)	0.002133	0.03716	GBP5;CLEC7A
Positive Regulation Of Defense Response (GO:0031349)	0.002197	0.03767	GBP1;SIGLEC16;IL15;ILB1
Cellular Response To Chemokine (GO:1990869)	0.00224	0.03779	CXCL10;CXCL8;DUSP1
Regulation Of Mitotic Cell Cycle Spindle Assembly Checkpoint (GO:0090266)	0.002494	0.04078	IL15;CLEC7A;FCGR1A
Prostaglandin Biosynthetic Process (GO:0001516)	0.002494	0.04078	PLA2G4A;PTGS2
Positive Regulation Of Transcription By RNA Polymerase II (GO:0045944)	0.002685	0.0431	NR4A2;EGR1;CXCL10;EGR2;JAG1;STAT1;GPER1;FOS;INHBA;JAK2;ATF3;PPARGC1B
Neutrophil Activation (GO:0042119)	0.002797	0.0431	CXCL8;IL15;FCAR
Positive Regulation Of Cytokine Production Involved In Inflammatory Response (GO:1900017)	0.002797	0.0431	GBP5;CLEC7A
Regulation Of Tyrosine Phosphorylation Of STAT Protein (GO:0042509)	0.002953	0.04421	JAK2
Positive Regulation Of T Cell Proliferation (GO:0042102)	0.002953	0.04421	IL15;ILB1;JAK2
Regulation Of Neuroinflammatory Response (GO:0150077)	0.003118	0.04478	IL1B;PTGS2
Mesoderm Development (GO:0007498)	0.003118	0.04478	SECTM1;JAK2
Regulation Of B Cell Differentiation (GO:0045577)	0.003118	0.04478	SLAMF8;INHBA
Extrinsic Apoptotic Signaling Pathway (GO:0097191)	0.003218	0.04561	P2RX7;INHBA;JAK2
Microglial Cell Activation (GO:0001774)	0.003454	0.04828	C1QA;JAK2
Response To Molecule Of Bacterial Origin (GO:0002237)	0.003497	0.04828	CXCL8;IL1B;JAK2
Regulation Of I-kappaB kinase/NF-kappaB Signaling (GO:0043122)	0.00361	0.0492	CLEC7A;STAT1;ILB1;LPAR1;SECTM1
Negative Regulation Of Catabolic Process (GO:0009895)	0.003944	0.05306	HCAR2;IL1B;APOC1
Regulation Of Inflammatory Response (GO:0050727)	0.004168	0.05538	CASP5;IL15;GPER1;IL1B;MAP3K8;JAK2;PTGS2
Positive Regulation Of Lymphocyte Proliferation (GO:0050671)	0.00426	0.0559	IL15;ILB1;JAK2
Positive Regulation Of Interleukin-6 Production (GO:0032755)	0.00459	0.05879	SIGLEC16;CLEC7A;ILB1
Regulation Of T Cell Proliferation (GO:0042129)	0.004761	0.05992	IL15;IL1B;JAK2
Positive Regulation Of Response To External Stimulus (GO:0032103)	0.004888	0.05992	GBP5;SIGLEC16;IL15;ILB1
Response To Purine-Containing Compound (GO:0014074)	0.004961	0.05992	P2RX7;STAT1
Positive Regulation Of Interleukin-17 Production (GO:0032740)	0.004961	0.05992	IL15;JAK
Positive Regulation Of Vascular Endothelial Growth Factor Production (GO:0010575)	0.004961	0.05992	IL1B;PTGS2
Positive Regulation Of Endocytosis (GO:0045807)	0.005115	0.06109	IL15;CLEC7A;FCGR1A
Response To Type II Interferon (GO:0034341)	0.005298	0.06145	GBP5;STAT1,GBP1
Response To Lipopolysaccharide (GO:0032496)	0.005346	0.06145	CXCL10;CXCL8;ILB1;JAK2
Negative Regulation Of Lipid Biosynthetic Process (GO:0051055)	0.005377	0.06145	GPER1;APOC1
Positive Regulation Of Interleukin-2 Production (GO:0032743)	0.005377	0.06145	CLEC7A;ILB1
Regulation Of Vascular Endothelial Growth Factor Production (GO:0010574)	0.005808	0.06499	IL1B;PTGS2
Positive Regulation Of Erythrocyte Differentiation (GO:0045648)	0.005808	0.06499	STAT1;INHBA
Regulation Of Extrinsic Apoptotic Signaling Pathway In Absence Of Ligand (GO:2001239)	0.006255	0.068	IL1B;INHBA
Positive Regulation Of Immune System Process (GO:0002684)	0.006255	0.068	HCAR2;IL15
Response To Interleukin-1 (GO:0070555)	0.006269	0.068	CXCL8;ILB1;GBP1
Positive Regulation Of Protein Phosphorylation (GO:0001934)	0.006388	0.06859	IL15;GPER1
Regulation Of Platelet Activation (GO:0010543)	0.006717	0.0714	PLA2G4A;JAK2
