# Supplementary material for: Differential Transcriptomic Features of Peripheral Blood Mononuclear Cells in Pulmonary Sarcoidosis with and Without Extrapulmonary Lesions in an East Asian Population
Source: Biomedicines. 2025 Dec 7;13(12):2998. doi: 10.3390/biomedicines13122998 (PMC12731017; doi:10.3390/biomedicines13122998)
Supplement: Supplementary file 1 [file biomedicines-13-02998-s001.zip › Supplementary_Table_S3 (sarco_vs_HC_GO_down).xlsx]

## Sheet: Sheet1
Term (GO: biological process) with downregulated genes	p-value	q-value	DEGs
Positive Regulation Of T Cell Activation (GO:0050870)	0.0009091	0.3187	TNFRSF13C;CD28;CD40LG;RHOH;CCR7
Immunoglobulin Mediated Immune Response (GO:0016064)	0.001162	0.3187	CD27;CD19
Response To Cytokine (GO:0034097)	0.001816	0.3187	LDLRAP1;CCR7;TRIM32;LEF1;MME
Regulation Of T Cell Proliferation (GO:0042129)	0.002042	0.3187	TNFRSF13C;CD28;CD40LG;CLC
Cellular Response To Organic Substance (GO:0071310)	0.00257	0.3187	LDLRAP1;CCR7;LEF1;MME
Semaphorin-Plexin Signaling Pathway Involved In Neuron Projection Guidance (GO:1902285)	0.003024	0.3187	PLXNA1;NELL2
Regulation Of Cell Migration (GO:0030334)	0.003368	0.3187	TRIM32;LEF1;SEMA6C;PRAD6B;EPHA1;PLXNA1
T Cell Differentiation (GO:0030217)	0.004008	0.3187	CD28;USP44;RHOH
B Cell Mediated Immunity (GO:0019724)	0.004745	0.3187	CD27;CD19
Amyloid-Beta Metabolic Process (GO:0050435)	0.004745	0.3187	BACE2;MME
B Cell Activation Involved In Immune Response (GO:0002312)	0.005399	0.3187	CD40LG;CD19
Amyloid Precursor Protein Metabolic Process (GO:0042982)	0.006091	0.3187	LDLRAP1
Peptide Metabolic Process (GO:0006518)	0.00696	0.3187	BACE2;MME
Axonogenesis (GO:0007409)	0.01016	0.3187	SEMA6C;PRAD6B;APBB1;NELL2
Positive Regulation Of T Cell Proliferation (GO:0042102)	0.01048	0.3187	TNFRSF13C;CD28;CD40LG
Regulation Of Cell Motility (GO:2000145)	0.01073	0.3187	CCR7;TRIM32;PRAD6B;PLXNA1
Regulation Of Cholesterol Metabolic Process (GO:0090181)	0.01103	0.3187	LDLRAP1
Regulation Of Interleukin-4 Production (GO:0032673)	0.01103	0.3187	CD40LG;LEF1
Regulation Of Neurogenesis (GO:0050767)	0.01138	0.3187	TRIM32;LEF1;MME
Positive Regulation Of Phosphatidylinositol 3-Kinase Activity (GO:0043552)	0.01397	0.3187	CD19;CCR7
Protein Localization To Cell Surface (GO:0034394)	0.01397	0.3187	PRRT1;PTPRK
Positive Regulation Of Lymphocyte Proliferation (GO:0050671)	0.01487	0.3187	CD40LG;CD28;TNFRSF13C
Positive Regulation Of Neurogenesis (GO:0050769)	0.01541	0.3187	TRIM32
Cell Morphogenesis Involved In Neuron Differentiation (GO:0048667)	0.01653	0.3187	PARD6B;TRIM46;APBB1
Negative Regulation Of Wnt Signaling Pathway (GO:0030178)	0.01656	0.3187	TLE2;NOG;SLC25A23;NKD1;TRABD2A
Negative Regulation Of Cell Population Proliferation (GO:0008285)	0.01685	0.3187	IGFBP3;COL4A3;NOG;LDOC1;PTPRK;GATA2;TRIM32
Glycolytic Process (GO:0006096)	0.01722	0.3187	HKDC1;PFKM
Positive Regulation Of Interleukin-10 Production (GO:0032733)	0.01837	0.3187	CD40LG;CD28
Positive Regulation Of Lipid Kinase Activity (GO:0090218)	0.01837	0.3187	CCR7;TRIM32
Positive Regulation Of Locomotion (GO:0040017)	0.01837	0.318	CCR7;TRIM32
Negative Regulation Of Axon Extension (GO:0030517)	0.01837	0.3187	SEMA6C;TRIM46
Positive Regulation Of Cell Motility (GO:2000147)	0.01922	0.3187	PARD6B;PLXNA1;CCR7;TRIM32
Negative Regulation Of Developmental Growth (GO:0048640)	0.01955	0.3187	SEMA6C;TRIM46
B Cell Proliferation (GO:0042100)	0.01955	0.3187	CD40LG;CD19
Regulation Of Osteoblast Differentiation (GO:0045667)	0.02145	0.3187	HEMGN;NOG;ACVR2B
Positive Regulation Of Interleukin-12 Production (GO:0032735)	0.022	0.3187	CD40LG;CCR7
Semaphorin-Plexin Signaling Pathway (GO:0071526)	0.02327	0.3187	SEMA6C;PLXNA1
Positive Regulation Of Cell Development (GO:0010720)	0.02457	0.3187	TRIM32
Negative Regulation Of Cell Migration (GO:0030336)	0.02714	0.3187	IGFBP3;NOG;PTPRK;EPHA1
Positive Regulation Of Cytokinesis (GO:0032467)	0.03005	0.3187	CENPV;CXCR5
Positive Regulation Of Lymphocyte Differentiation (GO:0045621)	0.03005	0.3187	RHOH;CD27
Axon Development (GO:0061564)	0.03177	0.3187	PARD6B;TRIM46;APBB1
Carbohydrate Catabolic Process (GO:0016052)	0.03296	0.3187	TMEM25
Negative Regulation Of Excitatory Postsynaptic Potential (GO:0090394)	0.03427	0.3187	TMEM25
T-helper 1 Cell Differentiation (GO:0045063)	0.03427	0.3187	LEF1
Regulation Of Mitotic Spindle Checkpoint (GO:1903504)	0.03427	0.3187	USP44
