# Supplementary material for: Differential Transcriptomic Features of Peripheral Blood Mononuclear Cells in Pulmonary Sarcoidosis with and Without Extrapulmonary Lesions in an East Asian Population
Source: Biomedicines. 2025 Dec 7;13(12):2998. doi: 10.3390/biomedicines13122998 (PMC12731017; doi:10.3390/biomedicines13122998)
Supplement: Supplementary file 1 [file biomedicines-13-02998-s001.zip › Supplementary_Table_S4 (sarco_vs_HC_KEGG_up).xlsx]

## Sheet: sarco_vs_HC_KEGG_up_2021_Human
Term (KEGG pathway) with upregulated genes	p-value	q-value	DEGs
TNF signaling pathway	3.32726e-08	3.21109e-06	SOCS3;CXCL10;JAG1;IL15;IL1B;MAP3K8;FOS;PTGS2
Pertussis	4.28146e-08	3.21109e-06	C1QB;C1QA;CXCL8;IL1B;SERPING1;FOS;C2
Leishmaniasis	1.12677e-06	5.63385e-05	STAT1;IL1B;FOS;JAK2;PTGS2;FCGR1A
IL-17 signaling pathway	3.64526e-06	0.000136697	CXCL10;CXCL8;IL1B;FOSB;FOS;PTGS2
Toll-like receptor signaling pathway	6.55901e-06	0.00019677	CXCL10;CXCL8;STAT1;IL1B;MAP3K8;FOS
Coronavirus disease	8.40899e-06	0.000210225	C1QB;C1QA;CXCL10;CXCL8;STAT1;IL1B;FOS;C2
NOD-like receptor signaling pathway	1.51568e-05	0.000324788	P2RX7;GBP5;CXCL8;CASP5;STAT1;IL1B;GBP1
Osteoclast differentiation	2.06129e-05	0.000386492	SOCS3;STAT1;IL1B;FOSB;FOS;FCGR1A
Staphylococcus aureus infection	6.23938e-05	0.0010399	C1QB;C1QA;FCGR1A;FCAR;C2
AGE-RAGE signaling pathway in diabetic complications	7.96893e-05	0.00119395	EGR1;CXCL8;STAT1;IL1B;JAK2
Chagas disease	8.75561e-05	0.00119395	C1QB;C1QA;CXCL8;IL1B;FOS
C-type lectin receptor signaling pathway	9.60073e-05	0.00120009	EGR2;CLEC7A;STAT1;IL1B;PTGS2
Influenza A	0.000112144	0.00129397	SOCS3;CXCL10;CXCL8;STAT1;IL1B;JAK2
Tuberculosis	0.000143813	0.00154086	CLEC7A;STAT1;IL1B;MRC1;JAK2;FCGR1A
Prolactin signaling pathway	0.000257077	0.00257077	SOCS3;STAT1;FOS;JAK2
Complement and coagulation cascades	0.000539959	0.00466669	C1QB;C1QA;SERPING1;C2
Pathways in cancer	0.000544416	0.00466669	CXCL8;JAG1;IL15;LAMB2;STAT1;LPAR1;FOS;JAK2;PTGS2
Phagosome	0.000560003	0.00466669	MSR1;CLEC7A;MRC1;FCGR1A;FCAR
PD-L1 expression and PD-1 checkpoint pathway in cancer	0.000642486	0.00507226	BATF2;STAT1;FOS;JAK2
Th1 and Th2 cell differentiation	0.000727929	0.00516895	JAG1;STAT1;FOS;JAK2
Hepatitis B	0.000747209	0.00516895	EGR2;CXCL8;STAT1;FOS;JAK2
Rheumatoid arthritis	0.000758113	0.00516895	CXCL8;IL15;IL1B;FOS
Th17 cell differentiation	0.00127888	0.00834054	STAT1;IL1B;FOS;JAK2
Kaposi sarcoma-associated herpesvirus infection	0.00162892	0.0101808	CXCL8;STAT1;FOS;JAK2;PTGS2
Growth hormone synthesis, secretion and action	0.00189082	0.0113449	SOCS3;STAT1;FOS;JAK2
Systemic lupus erythematosus	0.00298784	0.0172376	C1QB;C1QA;FCGR1A;C2
Oxytocin signaling pathway	0.00477717	0.0261831	PLA2G4A;FOS;PTGS2;KCNJ2
Non-alcoholic fatty liver disease	0.00488751	0.0261831	SOCS3;CXCL8;IL1B;FOS
Necroptosis	0.00534599	0.0276517	STAT1;IL1B;PLA2G4A;JAK2
JAK-STAT signaling pathway	0.00570817	0.0285408	SOCS3;IL15;STAT1;JAK2
MAPK signaling pathway	0.00964133	0.0455801	DUSP1;IL1B;PLA2G4A;MAP3K8;FOS
Cytokine-cytokine receptor interaction	0.00977432	0.0455801	CXCL10;CXCL8;IL15;IL1B;INHBA
Chemokine signaling pathway	0.0102604	0.0455801	CXCL10;CXCL8;STAT1;JAK2
Amoebiasis	0.0103315	0.0455801	CXCL8;LAMB2;IL1B
NF-kappa B signaling pathway	0.010889	0.0464745	CXCL8;IL1B;PTGS2
Pathogenic Escherichia coli infection	0.0111949	0.0464745	CXCL8;IL1B;LPAR1;FOS
Parathyroid hormone synthesis, secretion and action	0.0114637	0.0464745	NR4A2;EGR1;FOS
Toxoplasmosis	0.0132914	0.0510423	LAMB2;STAT1;JAK2
Serotonergic synapse	0.0136113	0.0510423	DUSP1;PLA2G4A;PTGS2
Cholinergic synapse	0.0136113	0.0510423	FOS;JAK2;KCNJ2
Lipid and atherosclerosis	0.0150076	0.0549057	CXCL8;IL1B;FOS;JAK2
Human T-cell leukemia virus 1 infection	0.0159533	0.0569759	EGR1;EGR2;IL15;FOS
Malaria	0.0204505	0.0708042	CXCL8;IL1B
Ovarian steroidogenesis	0.0212252	0.0708042	PLA2G4A;PTGS2
Chemical carcinogenesis	0.0212413	0.0708042	JAG1;FOS;JAK2;PTGS2
Yersinia infection	0.0226121	0.0733682	CXCL8;IL1B;FOS
Fluid shear stress and atherosclerosis	0.0234778	0.0733682	DUSP1;IL1B;FOS
Measles	0.0234778	0.0733682	STAT1;IL1B;FOS
Salmonella infection	0.0242444	0.0742176	CXCL8;CASP5;IL1B;FOS
Legionellosis	0.0261228	0.0783684	CXCL8;IL1B
Phospholipase D signaling pathway	0.0275944	0.0803298	CXCL8;LPAR1;PLA2G4A
VEGF signaling pathway	0.0278477	0.0803298	PLA2G4A;PTGS2
Arachidonic acid metabolism	0.0296172	0.0838222	PLA2G4A;PTGS2
Cytosolic DNA-sensing pathway	0.0314304	0.0869473	CXCL10;IL1B
Hepatitis C	0.0320712	0.0869473	SOCS3;CXCL10;STAT1
Prion disease	0.0324603	0.0869473	C1QB;C1QA;EGR1;IL1B
Inflammatory bowel disease	0.0332865	0.0875961	STAT1;IL1B
Adipocytokine signaling pathway	0.0371237	0.0943824	SOCS3;JAK2
Amphetamine addiction	0.0371237	0.0943824	FOSB;FOS
RIG-I-like receptor signaling pathway	0.0381085	0.0952712	CXCL10;CXCL8
