# Supplementary material for: Differential Transcriptomic Features of Peripheral Blood Mononuclear Cells in Pulmonary Sarcoidosis with and Without Extrapulmonary Lesions in an East Asian Population
Source: Biomedicines. 2025 Dec 7;13(12):2998. doi: 10.3390/biomedicines13122998 (PMC12731017; doi:10.3390/biomedicines13122998)
Supplement: Supplementary file 1 [file biomedicines-13-02998-s001.zip › Supplementary_Table_S5 (sarco_vs_HC_KEGG_down).xlsx]

## Sheet: sarco_vs_HC_KEGG_down_2021_Huma
Term (KEGG pathway) with downregulated genes	p-value	q-value	DEGs
Asthma	0.00128051	0.13801	CD40LG;FCER1A;MS4A2
Primary immunodeficiency	0.00231949	0.13801	CD40LG;CD19;TNFRSF13C
Intestinal immune network for IgA production	0.00452134	0.179347	CD40LG;CD28;TNFRSF13C
Cytokine-cytokine receptor interaction	0.0172155	0.425969	CD40LG;CXCR5;CD27;CCR7;TNFRSF13C;ACVR2B
Galactose metabolism	0.0195475	0.425969	HKDC1;PFKM
Fructose and mannose metabolism	0.0219968	0.425969	HKDC1;PFKM
TGF-beta signaling pathway	0.027836	0.425969	NOG;ID3;ACVR2B
Allograft rejection	0.0286366	0.425969	CD40LG;CD28
Neomycin, kanamycin and gentamicin biosynthesis	0.0342735	0.453172	HKDC1
Axon guidance	0.0383462	0.45632	SEMA6C;PARD6B;PLXNA1;EPHA1
