# Supplementary material for: Differential Transcriptomic Features of Peripheral Blood Mononuclear Cells in Pulmonary Sarcoidosis with and Without Extrapulmonary Lesions in an East Asian Population
Source: Biomedicines. 2025 Dec 7;13(12):2998. doi: 10.3390/biomedicines13122998 (PMC12731017; doi:10.3390/biomedicines13122998)
Supplement: Supplementary file 1 [file biomedicines-13-02998-s001.zip › Supplementary_Table_S6 (EPL_vs_without_EPL_DEGs).xlsx]

## Sheet: EPL_vs_without_EPL_p=0.05_fc=2
DEGs	p-value	q-value	Difference	EPL_1	EPL_2	EPL_3	EPL_4	EPL_5	EPL_6	EPL_7	EPL_8	EPL_9	without_EPL_1	without_EPL_2	without_EPL_3	without_EPL_4	without_EPL_5
C17orf97	0.0178035	0.728544	2.80337	1.21868	-0.681999	-0.863969	1.91362	2.34558	2.1907	1.75881	2.16437	2.50095	1.3243	-4.00216	-2.30844	-3.45596	1.39583
IFNLR1	0.000962038	0.538281	2.72089	1.02603	0.902963	1.13603	0.328653	0.76062	0.775663	0.173848	0.579412	-0.820981	-4.4248	-2.03545	-2.98695	0.361549	-1.81755
KLRAP1	0.00236531	0.538281	2.70975	-0.78132	2.01844	0.720995	-0.671347	0.76062	0.1907	1.49578	0.579412	1.17902	-2.81676	-0.91289	-3.76821	0.361549	-3.36115
FRG1JP	0.00380616	0.551141	2.68682	0.540607	-0.681999	-3.50571	0.328653	1.98301	0.775663	0.75881	0.99445	-0.820981	-3.68894	-1.87622	-2.50065	-2.31148	-2.84987
ZSWIM3	0.014617	0.723115	2.66581	1.02603	1.318	1.72099	0.913616	1.49759	1.99805	1.75881	0.579412	0.179019	-3.67165	-3.58564	-3.13776	1.36155	1.81086
KLRC2	0.0113813	0.697127	2.64683	2.67811	3.22489	-0.863969	0.328653	2.34558	2.36063	0.173848	0.99445	2.17902	0.809726	0.0871111	-3.34526	-3.14036	-0.189137
TIGD7	0.00200386	0.538281	2.57503	0.540607	1.12536	2.13603	2.13601	1.17566	0.775663	1.9812	1.99445	1.17902	0.809726	-0.91289	-2.37912	-3.54201	0.395825
IFNG	0.00577778	0.631146	2.54454	-0.78132	-0.0970373	1.45796	-0.671347	1.98301	0.1907	0.173848	-0.00555066	0.763983	1.1723	-3.53468	-3.65931	-2.54503	-2.48142
APOO	0.0116355	0.697127	2.49868	-0.19636	-0.0970373	0.720995	1.32865	1.17566	1.1907	1.17385	-0.00555066	-2.68456	-1.99763	-2.25754	-3.95763	-3.64349	0.810863
LOC101929125	0.0211111	0.746214	2.44439	0.540607	0.639929	1.72099	1.91362	-0.824344	-0.809299	-0.826154	0.99445	0.179019	0.00237124	-2.93155	-4.87952	0.946512	-3.3993
SLC22A16	0.00413091	0.559154	2.37438	0.540607	-0.681999	-0.863969	0.913616	-2.41048	0.1907	0.75881	0.99445	0.179019	-1.99763	-3.01357	-3.63067	-3.2516	-0.189137
TIMM8A	0.00671637	0.651019	2.22978	0.218678	0.902963	0.720995	1.65058	1.49759	0.775663	-0.826154	0.99445	0.179019	-1.99763	-0.91289	-3.85586	-2.11877	1.13279
BLK	0.0125599	0.697127	2.2179	-0.19636	-0.681999	1.72099	1.65058	1.76062	2.1907	0.173848	-1.00555	-0.820981	0.587333	-2.27432	-1.04371	-2.53925	-3.15739
ZWINT	0.00566704	0.631146	2.21628	1.54061	0.318	0.136033	0.328653	0.76062	0.775663	-0.826154	1.57941	1.17902	-0.412666	0.0871111	-3.19207	-0.638452	-3.70761
TROAP	0.00175726	0.538281	2.19019	-1.78132	-1.682	-0.863969	-2.99909	0.175658	-0.809299	-0.826154	-3.45879	-0.820981	-3.88326	-3.4914	-2.94304	-3.84219	-4.04989
LOC100131655	0.0246328	0.755548	2.17215	-1.78132	-4.21646	-0.863969	0.328653	0.175658	-1.80925	0.173848	-1.00555	1.50095	-0.99763	-3.4699	-3.03694	-3.91448	-3.60706
HARBI1	0.00143047	0.538281	2.14442	-1.78132	-0.681999	0.720995	0.328653	-0.824344	-0.809299	-0.826154	-0.00555066	-2.30159	-1.81055	-3.51784	-3.3849	-1.91844	-3.52402
SLC27A2	0.000192496	0.46625	2.10491	-0.19636	-1.682	-2.63249	-0.671347	-1.76433	-0.809299	-0.826154	-1.00555	-0.820981	-3.36311	-2.7102	-4.31813	-3.23442	-2.68118
IL20RB	0.0076675	0.651019	2.09615	-0.78132	-0.681999	-0.863969	-0.671347	0.175658	-0.809299	-1.51327	-1.00555	-1.93223	0.00237124	-4.81158	-3.49697	-2.59827	-4.06706
LYNX1	0.0199947	0.733303	2.09496	0.540607	1.90296	0.720995	1.91362	2.49759	1.1907	1.49578	0.99445	0.179019	-0.99763	0.672073	-4.55343	0.361549	0.395825
SLC16A1-AS1	0.00331051	0.538281	2.08537	0.218678	1.48793	0.720995	-0.671347	1.49759	1.1907	0.75881	1.31638	1.50095	0.324299	-0.91289	-3.55474	-0.638452	-1.18914
PLBD2	0.00199374	0.538281	2.04822	0.803641	0.639929	-0.863969	1.32865	0.76062	0.775663	0.173848	-0.00555066	0.763983	-0.99763	-3.94062	-1.04371	-0.638452	-1.18914
CDS1	0.00294625	0.538281	2.02716	-1.78132	-0.681999	-0.863969	0.328653	-0.824344	-0.809299	0.173848	0.579412	-0.820981	-4.08487	-1.91008	-2.80121	-0.638452	-3.31231
TNIP3	0.00981041	0.675456	2.01303	1.02603	2.01844	1.13603	-0.671347	-0.824344	1.51263	0.173848	-0.00555066	-0.820981	0.587333	-2.7833	-2.39589	-2.31483	-1.18914
FLJ27354	0.00247632	0.538281	2.01142	-0.19636	-0.681999	0.136033	-0.671347	-0.824344	0.1907	-2.95657	-0.00555066	0.179019	-1.99763	-2.75064	-2.14262	-3.94431	-1.90547
LOC100507642	0.0079487	0.651019	2.0095	0.540607	1.63993	0.136033	1.91362	1.17566	0.1907	1.49578	-1.00555	0.763983	0.324299	-0.91289	-2.17829	-3.2855	-0.189137
KBTBD6	0.0254392	0.757364	1.98733	1.67811	1.48793	2.59546	1.65058	1.76062	1.77566	1.9812	2.45388	1.76398	-0.99763	-3.71129	0.956287	0.946512	2.39582
ZNF473	0.0390203	0.802567	1.98398	0.540607	1.318	1.72099	1.32865	1.17566	1.1907	1.49578	-1.00555	0.179019	-4.07109	-0.91289	0.956287	-2.87479	1.39583
GLB1L2	0.00709474	0.651019	1.97009	-2.21213	-0.0970373	1.13603	-1.91065	-0.824344	0.1907	0.173848	-1.00555	0.763983	-0.99763	-1.80656	-3.09299	-3.23504	-2.82107
LIN9	0.00517509	0.602294	1.95269	0.540607	0.902963	1.13603	1.65058	0.175658	0.1907	-0.826154	0.99445	0.763983	-1.99763	0.0871111	-2.56863	-2.60858	0.395825
PCOLCE	0.0163352	0.728544	1.95068	0.218678	-1.682	0.136033	-3.18402	0.76062	0.775663	0.173848	0.579412	0.763983	-1.99763	-2.33291	-1.04371	-1.53266	-3.65637
GPR68	0.0232439	0.751298	1.93168	0.803641	2.40546	1.13603	2.13601	1.17566	1.51263	2.17385	1.8018	0.763983	0.324299	1.08711	-4.09992	0.946512	-0.189137
CDCA2	0.0172906	0.728544	1.91953	0.218678	0.318	1.72099	-0.671347	0.175658	0.775663	-0.826154	-1.00555	0.179019	-1.99763	-3.57741	-1.04371	-3.2981	0.810863
TTLL7	0.00331544	0.538281	1.91435	-0.78132	0.639929	-0.863969	-0.671347	0.175658	-0.809299	0.173848	-1.00555	-0.820981	-2.45206	-0.91289	-1.04371	-3.23862	-4.12614
TRNP1	0.00765545	0.651019	1.90029	-1.78132	-0.0970373	0.136033	0.328653	-0.824344	-0.809299	-2.99907	-0.00555066	-2.41776	-3.56701	-2.88058	-2.71136	-1.70042	-3.34747
BEST4	0.00204503	0.538281	1.88116	-2.05593	-1.682	0.136033	-0.671347	0.175658	-2.32125	-0.826154	-1.00555	-0.820981	-3.10184	-4.18991	-2.21427	-2.16803	-2.77148
EPHB1	0.0212681	0.746214	1.88113	1.3886	-0.0970373	-0.863969	2.13601	0.175658	0.1907	-0.826154	0.579412	-2.11793	-0.99763	-3.49824	-1.04371	-0.638452	-2.91355
LOC101927438	0.0335704	0.791439	1.87711	-1.78132	-0.681999	0.720995	-2.90361	1.17566	1.1907	-2.50183	-0.00555066	-0.820981	-1.99763	-0.91289	-2.8242	-2.96624	-3.80013
SLC25A34	0.0118455	0.697127	1.87633	-0.78132	-0.0970373	-1.73859	0.328653	0.76062	-0.809299	0.173848	-0.00555066	0.179019	-1.99763	-0.91289	-4.28787	-3.09951	-0.189137
LOC100996324	0.00866	0.669832	1.86296	-1.78132	-1.682	-0.863969	-0.671347	0.76062	-0.809299	-1.79479	-3.53812	0.179019	-3.17363	-3.27495	-2.17508	-3.45742	-2.90107
ZNF615	0.0266602	0.763861	1.8361	1.80364	1.63993	1.45796	3.02909	2.17566	1.77566	2.17385	1.31638	0.763983	0.587333	-3.51698	-0.0437128	1.94651	0.810863
PMS2	0.0415098	0.811461	1.8281	2.02603	1.90296	2.45796	0.913616	2.34558	1.99805	0.173848	1.8018	0.763983	0.809726	2.08711	-3.80369	-0.638452	0.395825
ABCA10	0.0260074	0.759427	1.82469	-0.78132	0.902963	0.136033	1.32865	-0.824344	-0.809299	-3.09652	-0.00555066	-0.820981	-1.99763	-2.58322	-2.87191	-3.68731	-0.189137
PXDC1	0.0478587	0.826609	1.80948	0.540607	0.318	-0.863969	0.328653	1.17566	-2.86537	0.173848	-2.7674	-0.820981	-2.9894	-0.91289	-2.90392	-0.638452	-4.25881
FSD1	0.0266827	0.763861	1.77604	-3.4109	-0.681999	0.720995	-0.671347	0.175658	0.1907	-0.826154	-0.00555066	-0.820981	-3.92182	-3.18217	-2.90951	-0.638452	-1.18914
KRTCAP3	0.0335913	0.791439	1.77414	1.02603	0.639929	-1.61173	-0.671347	0.76062	-0.809299	1.49578	0.579412	-0.820981	-0.99763	-0.91289	-4.80567	-0.638452	-1.18914
CDC20	0.0161208	0.728544	1.75243	1.21868	-0.681999	2.45796	0.328653	2.34558	-0.809299	0.75881	-0.00555066	0.179019	-0.99763	-0.91289	-2.80633	-0.638452	-0.189137
KRTAP5-AS1	0.0196931	0.733303	1.74442	-0.78132	-1.682	-0.863969	-1.67972	0.175658	-0.809299	1.17385	-1.00555	-0.820981	-0.99763	-0.91289	-2.26424	-4.48271	-3.56091
C2orf81	0.0395127	0.802567	1.74004	-0.19636	-1.682	-0.863969	-0.671347	0.175658	0.1907	-0.826154	-1.00555	-3.6287	0.00237124	-3.17127	-4.46349	-2.55585	-3.23846
FAM157B	0.0386568	0.801966	1.72037	1.80364	3.22489	2.45796	4.49858	1.49759	1.51263	1.9812	2.45388	4.98637	1.70281	1.67207	2.41572	0.361549	-1.18914
TMEM86A	0.0174735	0.728544	1.70971	1.54061	-0.681999	1.45796	1.65058	1.17566	1.1907	1.75881	0.99445	1.76398	-1.99763	-0.91289	0.956287	-1.96193	1.39583
DET1	0.043431	0.811461	1.70305	-0.78132	-1.682	1.13603	-0.671347	0.175658	0.775663	1.17385	0.579412	1.50095	-1.99763	-3.26439	-1.04371	-2.37929	1.39583
ZNF569	0.0248252	0.756286	1.69374	1.91912	1.48793	2.72099	2.65058	1.76062	2.36063	1.75881	1.31638	1.76398	1.70281	-3.03016	1.54125	0.361549	0.810863
ZNF561-AS1	0.000781283	0.538281	1.67578	1.3886	0.639929	1.45796	1.32865	1.49759	1.1907	1.17385	0.99445	0.179019	0.809726	0.0871111	-1.04371	-1.57025	-1.18914
RBPMS2	0.0366889	0.801966	1.6715	-0.19636	-1.64246	0.720995	0.328653	-0.824344	-3.00215	-0.826154	0.99445	1.17902	-1.99763	-0.91289	-1.04371	-3.22004	-2.99899
THAP2	0.0370119	0.801966	1.66793	0.218678	-0.0970373	0.136033	1.91362	-0.824344	-0.809299	0.75881	-1.00555	1.50095	-1.99763	-3.2659	-1.04371	-2.16973	1.13279
KCNJ2	0.0162288	0.728544	1.66745	2.3886	0.318	3.52835	3.57658	3.42358	3.58302	3.08074	3.45388	4.08591	1.3243	2.54654	0.54125	0.361549	2.13279
ADAM20	0.012694	0.697127	1.66475	-1.78132	0.318	-0.863969	-0.671347	0.175658	0.1907	-2.45674	-1.00555	0.179019	-1.99763	-2.71985	-3.55193	-0.638452	-2.70231
XRRA1	0.0144377	0.723115	1.64658	2.74224	3.48793	3.94339	1.65058	3.76062	3.1907	3.49578	3.45388	2.98637	3.04677	0.672073	2.12621	-0.638452	2.5113
GLUD2	0.00984181	0.675456	1.64419	1.02603	1.90296	0.720995	1.65058	1.76062	1.1907	0.173848	-0.00555066	0.179019	0.324299	0.672073	-2.61238	-0.638452	-1.18914
HFE	0.0421218	0.811461	1.6298	-0.19636	-0.0970373	-2.94567	-0.671347	-2.9797	0.775663	-0.826154	0.579412	0.179019	-1.99763	-3.64767	-1.60008	-3.149	-1.18914
LOC100506083	0.0147317	0.723115	1.62646	-0.78132	-1.682	-1.93201	0.328653	0.175658	0.1907	0.75881	0.579412	-1.08038	-1.99763	-2.45021	-2.79179	-2.616	-0.189137
CAPN10-AS1	0.00674285	0.651019	1.62404	0.540607	-0.681999	0.720995	1.32865	-0.824344	0.1907	-0.826154	1.31638	1.50095	-0.99763	-0.91289	-2.56778	-0.638452	-1.18914
LOC100506472	0.00272308	0.538281	1.60702	0.803641	1.12536	0.136033	0.913616	1.76062	0.1907	0.75881	-0.00555066	1.76398	-0.99763	-0.91289	-2.15965	0.361549	-0.189137
SCNN1D	0.0282777	0.770451	1.57695	-0.19636	-0.0970373	1.13603	-0.671347	0.76062	0.775663	0.173848	0.579412	0.763983	-0.99763	-4.22425	-1.04371	0.361549	-0.189137
C5AR2	0.00934682	0.672602	1.57271	-1.78132	-1.682	-0.863969	-0.671347	0.76062	-0.809299	0.173848	-1.00555	0.179019	-1.99763	-0.91289	-2.90462	-1.72331	-3.49177
IMMP2L	0.0379027	0.801966	1.5578	0.218678	-0.681999	0.136033	0.328653	0.175658	0.1907	-0.826154	1.31638	0.179019	0.00237124	-2.90992	-2.858	-2.58013	1.13279
PEX12	0.0259364	0.759427	1.55019	-1.78132	-0.681999	-0.863969	0.328653	0.175658	0.1907	0.75881	1.31638	0.763983	-3.85183	-0.91289	-1.04371	-0.638452	-1.18914
SMG1P2	0.0426333	0.811461	1.54765	-1.78132	0.902963	-0.863969	-0.671347	-0.824344	-0.809299	0.173848	-2.23298	0.179019	0.324299	-3.2502	-2.7269	-1.67103	-3.70743
B3GALT2	0.0420944	0.811461	1.54461	-0.78132	-1.682	0.136033	-2.13302	-1.97563	-0.809299	-0.826154	0.99445	-0.820981	-3.92571	-0.91289	-3.81001	-0.638452	-2.82373
B3GAT1	0.0297493	0.773867	1.54317	2.54061	2.84156	2.72099	0.328653	1.76062	2.1907	2.63328	1.99445	1.76398	1.3243	1.08711	0.54125	1.94651	-2.18454
LINC01504	0.00153724	0.538281	1.50754	1.3886	0.902963	3.04292	2.78808	1.49759	2.1907	2.34377	1.57941	2.87946	1.00237	0.672073	-0.0437128	0.361549	0.810863
NAPSB	0.0435044	0.811461	1.50655	4.46661	3.80985	5.06677	5.00108	5.17566	4.58302	3.42177	5.24238	4.60528	3.2503	4.08711	4.24169	4.06199	-0.189137
ZNF446	0.0121167	0.697127	1.5052	1.91912	0.902963	1.13603	0.328653	1.49759	1.1907	0.173848	1.31638	1.76398	0.00237124	-2.5591	0.54125	-0.638452	0.810863
STAM-AS1	0.0168814	0.728544	1.50017	0.540607	-1.682	-0.863969	0.328653	-1.64792	-0.809299	-0.826154	-0.00555066	0.763983	-1.99763	-2.76466	-3.24521	-0.638452	-1.18914
TNKS1BP1	0.0475736	0.826609	1.49768	-2.25356	0.318	0.136033	0.328653	0.175658	1.1907	0.173848	0.99445	-0.820981	-3.14639	-0.91289	-0.0437128	-3.06139	-0.189137
TMLHE	0.0212301	0.746214	1.49032	1.02603	0.902963	0.720995	-0.671347	-0.824344	1.1907	0.173848	0.579412	0.179019	0.00237124	-0.91289	-0.0437128	-3.48751	-1.18914
ZNF620	0.0495429	0.830707	1.4478	0.540607	0.902963	0.136033	1.32865	0.76062	0.1907	-0.826154	0.579412	0.179019	-1.99763	-3.84845	0.54125	0.361549	-0.189137
CBY1	0.0125304	0.697127	1.4212	1.80364	1.318	1.94339	2.49858	2.76062	2.36063	1.9812	2.45388	2.34894	-0.412666	-0.91289	0.956287	1.94651	2.13279
DLX4	0.0379571	0.801966	1.39451	-2.00986	-1.682	-0.863969	0.913616	-0.824344	0.775663	-2.4066	-0.00555066	-0.820981	-1.99763	-0.91289	-3.21137	-2.63943	-2.05793
BACH1-IT2	0.0243356	0.755548	1.39272	0.540607	-1.682	0.136033	-0.671347	0.76062	0.1907	0.173848	1.57941	-0.820981	-1.99763	-0.91289	-1.04371	-2.70531	-0.189137
WDR5B	0.0346854	0.796942	1.39121	1.3886	1.90296	2.30596	2.65058	1.49759	2.51263	1.9812	0.99445	2.63845	-1.99763	1.08711	0.54125	0.946512	2.39582
MYO6	0.0110724	0.695952	1.3791	2.86253	4.67555	3.72099	2.65058	2.8761	2.89114	3.92873	3.74934	4.26648	1.4618	1.67207	3.04375	3.36155	1.13279
FRG1BP	0.0032676	0.538281	1.37549	3.46661	3.99043	2.13603	2.91362	3.98301	3.58302	3.49578	3.8018	3.26648	2.58733	2.67207	1.54125	2.53147	0.810863
EPB41L4A	0.00786853	0.651019	1.37007	1.54061	2.01844	1.72099	0.913616	0.175658	2.1907	0.173848	0.99445	1.50095	-0.99763	-0.91289	-0.0437128	0.946512	0.395825
ZFP82	0.0327919	0.788335	1.36186	0.218678	-0.681999	1.13603	-0.671347	0.175658	0.1907	0.173848	-0.00555066	0.179019	-0.412666	0.0871111	-3.49137	-2.40599	-0.189137
ZNF2	0.0330306	0.790145	1.35408	-0.19636	-1.682	0.720995	-0.671347	0.175658	-0.809299	0.75881	0.579412	0.179019	-0.412666	-0.91289	-1.04371	-3.73706	-1.18914
SNORD47	0.0431488	0.811461	1.34839	-1.78132	-1.682	-0.863969	-0.671347	0.175658	1.1907	0.173848	-2.73254	-0.820981	-1.99763	-0.91289	-2.21488	-2.94934	-2.56273
NHSL1	0.0311141	0.780067	1.34575	0.218678	-0.0970373	-0.863969	0.913616	-0.824344	-2.19221	0.173848	-1.00555	0.179019	-0.99763	-2.82489	-3.02194	-0.638452	-1.18914
PKD1L3	0.0365122	0.801966	1.33157	-1.78132	0.318	1.72099	0.328653	0.76062	-0.809299	1.49578	0.579412	0.763983	-1.99763	-0.91289	-1.04371	0.361549	-1.18914
ZEB2-AS1	0.0309423	0.78001	1.32804	0.803641	0.639929	0.136033	2.13601	0.175658	1.51263	0.173848	0.99445	0.179019	0.324299	-0.91289	0.956287	-0.638452	-2.61879
SNX16	0.0057483	0.631146	1.32629	1.21868	1.48793	1.45796	2.91362	1.17566	1.1907	1.75881	1.57941	1.17902	-0.412666	1.08711	-1.04371	0.361549	1.13279
EPHX1	0.0276414	0.770451	1.32244	0.218678	0.639929	0.720995	1.91362	0.76062	1.51263	0.173848	1.8018	0.763983	0.00237124	-2.60261	0.54125	-0.638452	0.810863
C9orf47	0.0390576	0.802567	1.31008	0.540607	1.48793	2.72099	3.13601	2.63509	3.65013	3.34377	2.45388	3.42695	0.324299	0.0871111	1.95629	1.68348	2.39582
ISYNA1	0.0383687	0.801966	1.30446	-0.19636	-0.0970373	-0.863969	-0.671347	0.175658	-0.809299	-0.826154	0.99445	1.17902	-1.99763	0.672073	-1.04371	-2.91597	-1.85654
ERAP2	0.027483	0.770451	1.30047	5.13754	5.12536	6.27558	5.43718	6.27369	3.1907	5.5137	6.37815	5.57134	3.42864	3.89447	3.41572	4.53147	5.39582
PARGP1	0.0260511	0.759427	1.2772	1.67811	1.77743	0.720995	2.13601	2.17566	1.99805	0.75881	1.99445	1.50095	-0.99763	1.67207	0.956287	1.36155	-1.18914
LOC100049716	0.0124176	0.697127	1.27375	2.611	1.90296	3.04292	2.91362	2.49759	2.77566	1.9812	2.57941	2.76398	2.3243	2.67207	1.27822	0.361549	-0.189137
FAM174A	0.00159882	0.538281	1.25788	1.02603	1.77743	1.45796	1.32865	1.49759	1.51263	2.34377	2.16437	1.76398	0.587333	-0.91289	0.956287	0.946512	0.395825
ZC3H10	0.00268188	0.538281	1.25107	1.02603	1.12536	2.30596	0.913616	0.76062	1.77566	1.9812	1.57941	0.763983	0.324299	-0.91289	-0.0437128	0.361549	0.810863
AVIL	0.00707193	0.651019	1.24769	0.218678	-0.0970373	1.45796	1.32865	0.175658	-0.809299	0.173848	-0.00555066	0.179019	-1.99763	-0.91289	-1.04371	-0.638452	-0.189137
PCGF6	0.028222	0.770451	1.22578	0.218678	1.12536	0.720995	1.32865	0.175658	-0.809299	1.17385	-0.00555066	1.50095	-0.412666	0.672073	-0.0437128	-2.13921	-1.18914
ZNF133	0.0215517	0.746214	1.2126	0.803641	0.639929	1.13603	0.913616	1.49759	1.1907	0.75881	1.8018	0.763983	-1.99763	1.08711	-1.04371	0.361549	0.810863
ZNF845	0.0198926	0.733303	1.21017	1.02603	1.63993	2.45796	1.91362	2.17566	1.77566	2.17385	1.57941	1.50095	1.00237	2.25704	-1.04371	0.946512	-0.189137
PDK4	0.000464095	0.538281	1.18654	5.8553	5.36239	6.01868	6.00108	6.53321	6.40015	5.87429	6.11339	5.70258	3.88501	4.51338	5.14611	5.14291	5.30272
SPATA24	0.038608	0.801966	1.18333	-1.78132	-1.682	-2.74892	0.328653	-2.18379	-0.809299	-0.826154	-1.00555	-0.820981	-3.01068	-0.91289	-3.15001	-2.84725	-2.40104
SNORD11B	0.0362365	0.798678	1.17652	-1.78132	0.639929	-0.863969	-0.671347	-0.824344	-0.809299	-2.15259	-1.00555	-0.820981	-1.99763	-0.91289	-2.9047	-3.48352	-1.18914
PMS2CL	0.0256043	0.757364	1.17124	0.218678	1.12536	0.136033	1.65058	1.17566	1.1907	-0.826154	0.99445	1.50095	-0.412666	-0.91289	-1.04371	-0.638452	1.13279
IQCG	0.0386722	0.801966	1.167	2.3886	1.12536	1.72099	0.913616	2.17566	0.775663	1.17385	1.8018	0.179019	0.587333	-0.91289	1.54125	0.946512	-1.18914
SPHK2	0.00807564	0.651019	1.16657	2.21868	2.318	1.72099	3.02909	2.98301	2.51263	3.26131	2.57941	3.34894	1.4618	1.08711	1.95629	0.361549	2.61822
DPY19L4	0.0163886	0.728544	1.16454	1.54061	1.318	1.13603	1.32865	1.49759	0.1907	0.75881	1.57941	1.76398	0.324299	0.672073	-0.0437128	-1.73381	1.13279
IMMP1L	0.0165226	0.728544	1.164	1.54061	1.48793	2.30596	2.13601	2.76062	0.775663	0.173848	1.99445	2.17902	0.324299	0.0871111	-0.0437128	0.946512	1.39583
ABHD17C	0.00481974	0.588433	1.15862	2.21868	2.01844	1.94339	1.32865	2.34558	1.51263	1.49578	1.99445	1.50095	-0.412666	1.40904	1.54125	0.946512	-0.189137
HOXB3	0.00628455	0.651019	1.13595	1.67811	1.48793	2.13603	0.913616	1.76062	0.775663	2.34377	2.99445	1.17902	0.587333	0.0871111	0.956287	0.361549	0.810863
ZKSCAN8	0.0152093	0.728544	1.13188	2.46661	2.01844	3.59546	3.02909	2.76062	2.99805	3.17385	3.31638	3.08591	2.3243	0.0871111	1.54125	2.68348	2.39582
GTF2H2B	0.0293614	0.773231	1.12648	2.21868	1.90296	3.77989	3.32865	4.03364	3.36063	2.75881	2.69489	2.76398	2.2503	2.994	2.27822	0.361549	1.39583
ZNF211	0.00319113	0.538281	1.09479	1.91912	1.90296	1.45796	1.91362	2.17566	2.1907	0.75881	2.45388	1.17902	1.00237	0.0871111	0.54125	0.361549	1.39583
ANKRD20A5P	0.0497496	0.830707	1.08367	2.54061	2.22489	0.136033	2.32865	1.76062	1.1907	2.17385	3.63831	1.76398	0.324299	1.08711	-0.0437128	1.68348	1.39583
NEO1	0.0195892	0.733303	1.08282	2.12557	2.318	2.83647	1.65058	1.17566	1.99805	1.9812	0.99445	0.763983	-0.412666	0.0871111	0.956287	1.36155	1.39583
GPR162	0.0399747	0.805509	1.07746	1.21868	0.639929	0.136033	2.49858	0.76062	1.77566	2.34377	2.57941	2.34894	-0.412666	0.672073	0.54125	1.36155	0.395825
ZNF470	0.0228349	0.751298	1.07185	1.21868	0.318	0.136033	0.913616	-0.824344	0.1907	1.17385	1.8018	0.763983	0.587333	-0.91289	-1.04371	-0.638452	-0.189137
ELOVL6	0.023529	0.751298	1.0708	3.07666	2.48793	2.45796	0.913616	2.98301	2.36063	1.9812	2.99445	1.98637	1.00237	1.67207	-0.0437128	1.68348	2.13279
TNFSF14	0.00436982	0.572461	1.06234	2.86253	3.77743	3.59546	3.72097	4.26312	4.1907	4.69741	3.85243	3.63845	2.58733	1.89447	2.76364	3.26844	3.39582
C10orf128	0.00312917	0.538281	1.05635	2.46661	2.40546	2.13603	1.32865	1.49759	2.1907	0.75881	1.99445	1.98637	1.3243	0.672073	0.54125	0.361549	1.13279
MATK	0.00791051	0.651019	1.03955	2.30614	2.96186	2.83647	2.91362	3.08255	2.51263	3.34377	2.16437	1.98637	1.80973	2.08711	1.54125	0.361549	2.39582
ARMCX6	0.0476783	0.826609	1.03667	-1.78132	-0.0970373	-0.863969	0.328653	-0.824344	-0.809299	-0.826154	-1.00555	-0.820981	-1.99763	-2.5888	-0.0437128	-3.08627	-1.18914
MANEA	0.0246084	0.755548	1.01651	0.803641	2.12536	1.72099	1.91362	0.76062	2.1907	1.17385	1.99445	0.763983	0.587333	1.08711	-1.04371	0.946512	0.810863
GOLGA8N	0.0332104	0.790145	1.01637	2.02603	0.902963	1.94339	1.32865	1.49759	1.99805	1.17385	2.31638	2.63845	1.58733	-0.91289	1.27822	0.361549	1.39583
MGC27345	0.00117589	0.538281	1.01325	2.02603	3.2722	3.30596	3.23554	2.49759	3.09759	3.34377	3.38677	2.63845	1.58733	1.67207	2.12621	2.1689	2.27029
ASTE1	0.00246389	0.538281	1.01072	2.67811	2.12536	3.38396	2.78808	3.26312	3.43863	3.26131	2.69489	2.87946	1.3243	1.67207	2.27822	1.68348	2.71775
AGFG2	0.0398982	0.805272	1.00086	1.67811	2.84156	3.13603	3.02909	2.63509	2.77566	2.87429	2.99445	1.50095	1.3243	2.25704	-0.0437128	2.68348	1.81086
ANK1	0.0439287	0.811461	-1.06415	-0.19636	-0.0970373	0.720995	0.913616	1.76062	1.1907	0.173848	-0.00555066	1.50095	0.587333	2.89447	2.65673	1.68348	0.810863
NYAP2	0.0225564	0.750314	-1.07652	-3.32715	-1.682	-2.54378	-2.19408	-2.8312	-2.08117	-3.31128	-2.32965	-3.2876	-1.99763	-0.91289	-2.98366	-0.638452	-1.18914
LZTS2	0.0160691	0.728544	-1.11568	1.3886	0.318	-0.863969	0.328653	1.17566	0.775663	1.17385	0.99445	-0.820981	1.3243	1.40904	1.54125	2.1689	1.61822
SOCS3	0.0200175	0.733303	-1.17061	3.21868	4.54682	4.42143	4.45794	2.8761	4.27816	5.08074	3.16437	5.1563	5.54927	5.80136	5.69775	5.26844	4.20318
ZNF439	0.0141879	0.723115	-1.20684	0.218678	0.318	0.136033	-0.671347	-0.824344	-0.809299	0.173848	0.579412	-1.97794	0.587333	1.40904	-0.0437128	1.36155	1.13279
SLC7A5P2	0.0174205	0.728544	-1.2465	-0.19636	1.318	0.720995	-0.671347	1.17566	0.775663	0.173848	1.99445	2.17902	2.08983	1.67207	1.95629	1.94651	2.71775
CLEC2L	0.0279588	0.770451	-1.25738	-3.03032	-4.12896	-2.93966	-2.77349	-0.824344	-2.36505	-3.10947	-1.00555	-2.37237	-1.99763	-0.91289	-1.50232	-0.638452	-1.18914
STAG3L5P	0.02398	0.755548	-1.25755	-1.78132	-1.682	-3.26635	-2.5514	-3.20416	-2.72954	-3.44331	-2.33683	-1.96747	-0.99763	-0.91289	-1.04371	-3.32577	-0.189137
KCNK12	0.0179445	0.728544	-1.26051	-2.81846	-1.682	-3.152	-2.63649	-2.30455	-2.98788	-3.40191	-3.5923	-3.26413	-1.99763	-0.91289	-1.04371	-0.638452	-3.46015
KRT1	0.026078	0.759427	-1.26416	-2.96791	-1.682	-2.63283	-3.49068	-2.33712	-3.91424	-0.826154	-2.82694	-3.31667	-1.99763	-0.91289	-1.04371	-0.638452	-2.41682
PLEKHA6	0.0435113	0.811461	-1.27953	-1.78132	-3.24933	-0.863969	-0.671347	-2.03809	-2.33329	-2.56554	-3.22143	-3.424	-0.99763	-0.91289	-0.0437128	-2.65251	-0.189137
SNORD22	0.0456176	0.819367	-1.3087	-1.78132	-1.682	-0.863969	-1.48241	-0.824344	-3.10436	-3.49246	-1.00555	-0.820981	0.587333	0.0871111	-2.25355	-0.638452	0.395825
MAFF	0.00703778	0.651019	-1.31676	0.803641	0.318	-0.863969	0.328653	0.76062	-0.809299	1.49578	0.99445	0.179019	1.80973	2.25704	2.12621	1.36155	0.810863
C17orf96	0.032591	0.785021	-1.35756	-3.78963	-0.681999	-2.98688	-2.43315	-0.824344	-3.42045	-1.62405	-2.37687	-2.57016	-0.412666	0.0871111	-1.04371	-2.158	-1.18914
ACTG1P4	0.0230979	0.751298	-1.35916	-4.0235	-3.9022	-3.25653	-3.13142	-3.36754	-1.59892	-3.03879	-2.76423	-0.820981	-1.99763	-0.91289	-1.04371	-2.45202	-1.18914
MMEL1	0.0444407	0.812659	-1.38925	-3.5817	-3.62476	-2.68635	-2.32371	-2.88389	-1.88124	-3.05718	-1.00555	-0.820981	-0.412666	-0.91289	-3.04803	0.361549	-1.18914
HBEGF	0.031538	0.781873	-1.41549	0.218678	2.318	1.13603	0.328653	0.76062	0.775663	2.63328	2.57941	1.98637	2.95657	2.994	4.571	1.36155	2.27029
PHOSPHO1	0.0124105	0.697127	-1.42182	-2.44281	-2.76282	-2.80203	-0.671347	-3.19342	-2.25925	-3.06609	-1.00555	-3.20033	-1.99763	-0.91289	-0.0437128	-0.638452	-1.18914
ZNF90	0.0476673	0.826609	-1.4223	-1.78132	-0.681999	-2.47899	-3.17642	-0.824344	-3.5868	-3.01885	-1.00555	-3.23382	0.324299	-0.91289	-2.4657	0.361549	-1.18914
PLK3	0.0332255	0.790145	-1.4328	1.54061	2.56593	0.720995	0.328653	1.17566	-0.809299	1.9812	2.31638	2.63845	2.4618	2.78755	4.20422	2.82098	1.81086
DNAH6	0.0334213	0.791439	-1.4394	-2.67544	-1.682	-0.863969	-2.90345	-0.824344	-3.76613	-2.36706	-1.00555	-0.820981	-0.99763	-0.91289	-1.04371	-0.638452	1.39583
CXCL10	0.0380413	0.801966	-1.44312	1.21868	-0.681999	0.136033	0.328653	0.175658	1.1907	-0.826154	-1.00555	1.98637	0.00237124	3.25704	2.54125	1.68348	1.13279
NPPA-AS1	0.0291914	0.771807	-1.44956	-2.90297	-0.681999	-0.863969	-2.27092	-2.86168	-0.809299	-3.45645	-1.00555	-0.820981	0.324299	-0.91289	0.956287	-0.638452	-1.18914
ARL6	0.00958419	0.674305	-1.46372	-1.78132	-2.02531	-0.863969	-2.55556	-2.31038	-2.58099	-3.51293	-1.7293	-0.820981	-1.99763	0.0871111	-0.0437128	-0.638452	-0.189137
LINC00202-1	0.0451813	0.819367	-1.46753	-0.19636	-0.681999	-1.55507	-2.80919	-3.48289	-1.16821	-4.2155	-3.04347	-2.86234	-0.99763	-0.91289	-1.04371	0.361549	-1.18914
ZNF677	0.0495728	0.830707	-1.5015	0.540607	-2.45714	-0.863969	0.328653	-0.824344	-3.32178	-1.71481	-1.00555	-2.34922	-0.99763	1.08711	-0.0437128	-0.638452	1.61822
IFITM10	0.0422541	0.811461	-1.50461	-1.78132	-3.09498	-1.87315	-0.671347	-3.36287	-1.88002	0.173848	-0.00555066	-0.820981	0.587333	-0.91289	1.27822	0.361549	-1.18914
CHRM3-AS2	0.0374252	0.801966	-1.52249	-1.78132	-2.31493	-2.52438	-2.63385	-3.2635	-0.809299	-3.31781	-1.00555	-0.820981	-0.412666	0.0871111	-2.81833	-0.638452	1.13279
MCF2	0.0160039	0.728544	-1.55187	0.540607	0.318	-0.863969	-3.03469	-1.78672	-0.809299	0.173848	-1.00555	-0.820981	0.324299	0.0871111	0.54125	0.946512	1.81086
LAMB3	0.00667578	0.651019	-1.56211	-3.35273	-3.3307	-2.68989	-2.46903	-2.30002	-4.57798	-2.15617	-1.00555	-2.58419	-1.99763	-0.91289	-1.04371	-0.638452	-1.18914
CD9	0.0126276	0.697127	-1.57072	0.218678	1.12536	2.83647	3.02909	1.49759	1.1907	0.75881	1.99445	1.50095	1.80973	3.61067	4.20422	3.82098	2.27029
WDR27	0.0310133	0.780067	-1.57549	-1.78132	-3.35471	0.136033	-1.97738	-3.05501	-3.43469	-2.64254	-1.00555	-2.64085	-1.99763	0.672073	-0.944962	0.361549	-1.18914
LINC01024	0.0440536	0.811461	-1.59087	-3.39772	-1.682	-0.863969	-0.671347	-2.89826	-2.28349	-3.5364	-3.17096	0.179019	-0.412666	-1.9423	-1.04371	0.361549	0.810863
PNPLA4	0.0201011	0.733303	-1.62642	-0.78132	-0.681999	0.720995	1.32865	-2.12818	-0.809299	-2.51404	-1.00555	0.763983	1.1723	1.08711	1.27822	0.361549	1.39583
DBNDD1	0.0125242	0.697127	-1.64414	-1.78132	-3.39514	-0.863969	-0.671347	-2.91568	-2.04863	-1.58066	-1.00555	-0.820981	0.587333	1.08711	-1.59073	-0.638452	0.395825
HOMER1	0.0354035	0.797236	-1.64834	-0.78132	-3.12212	0.720995	-1.39112	-2.78596	-0.809299	-0.826154	-2.64355	-2.49797	-1.99763	1.08711	0.54125	0.361549	0.395825
HRH4	0.0184997	0.733303	-1.66397	-3.34884	-3.34678	-0.863969	-3.7153	-2.86949	-1.56017	-0.826154	-3.57386	-2.42554	-1.99763	0.672073	-1.04371	-0.638452	-1.18914
DLGAP4-AS1	0.00169107	0.538281	-1.67137	-2.71883	-4.06338	-2.54206	-1.58721	-2.9714	-3.75446	-3.40135	-2.6887	-1.72217	-1.99763	-0.91289	-1.04371	-0.638452	-1.18914
RAPGEFL1	0.0390528	0.802567	-1.67365	-3.79599	-2.77363	-0.863969	-0.671347	-3.30391	-0.809299	-0.826154	-3.39469	-3.63116	-0.99763	-0.91289	-1.04371	1.36155	-1.18914
SSTR2	0.0128196	0.697127	-1.67512	-1.78132	-4.25564	-2.14882	-3.98813	-2.71135	-4.07378	-2.81963	-1.62779	-3.51512	-1.99763	-2.7119	-0.0437128	-0.638452	-1.18914
MIR3926-1	0.00816291	0.651019	-1.68305	-3.46117	-0.681999	-2.47038	-2.55997	-1.75428	-0.809299	-2.62479	-2.96081	-2.83206	-0.99763	1.08711	-1.04371	-0.638452	-1.18914
PRC1-AS1	0.00911834	0.672602	-1.70403	-3.81514	-4.55533	-2.87292	-2.0552	-0.824344	-2.38731	-3.91883	-2.74794	-3.05162	-0.99763	-0.91289	-2.31319	-0.638452	-1.18914
LINC00298	0.000192826	0.46625	-1.71903	-1.78132	-2.65753	-3.47667	-3.21425	-3.6296	-3.02977	-2.86933	-3.30549	-3.9435	-1.99763	-0.91289	-1.04371	-1.76564	-1.18914
KLHDC8B	0.0173064	0.728544	-1.7263	-0.78132	-1.682	-2.71095	1.32865	-0.824344	-0.809299	1.17385	-0.00555066	-0.820981	1.1723	1.89447	-0.0437128	1.36155	1.39583
C15orf48	0.0355259	0.797236	-1.7598	-0.78132	-1.682	0.136033	-0.671347	-1.6661	-3.39479	-2.79336	-0.00555066	-3.22825	-1.99763	0.672073	1.54125	0.361549	0.395825
RGS16	0.000262086	0.46625	-1.77688	-2.18806	-2.08984	-2.20857	-2.81627	-2.98647	-3.03905	-2.76395	-1.91553	-2.79146	-1.99763	-0.91289	-1.04371	0.361549	-0.189137
ZNF891	0.0300657	0.77391	-1.78504	-0.78132	-1.682	-3.74222	-3.35586	-0.824344	-0.809299	-3.33627	-2.86739	-0.820981	-1.99763	0.672073	-1.04371	1.36155	-0.189137
CPA3	0.00473699	0.584056	-1.80755	-0.78132	-1.682	-2.78148	-0.671347	-3.00795	-3.34324	-1.86798	-2.80053	-1.95991	0.00237124	-0.91289	-1.04371	-0.638452	1.13279
EPB42	0.000483133	0.538281	-1.83082	-3.01912	-2.5427	-2.4145	-3.27346	-3.0541	-2.55814	-0.826154	-2.548	-3.32391	-0.412666	-0.91289	-0.0437128	-1.37643	-1.18914
AKAP12	0.0234817	0.751298	-1.85872	0.218678	1.12536	-0.863969	2.49858	-2.20818	0.1907	-0.826154	-1.00555	-0.820981	1.1723	1.40904	2.27822	0.361549	3.13279
MDS2	0.0119463	0.697127	-1.86651	-0.78132	-1.682	-2.27365	-0.671347	-2.76386	1.1907	-2.85474	-1.00555	-1.96407	0.00237124	0.0871111	-0.0437128	0.361549	1.81086
C2orf15	0.0389392	0.802567	-1.89492	0.218678	-4.01633	-4.30245	-0.671347	-1.75741	-3.38552	-2.88321	-1.00555	-2.45841	-1.99763	0.0871111	-1.04371	1.36155	-0.189137
HBM	0.0237555	0.75466	-1.90287	-2.58599	-1.682	-0.863969	-0.671347	-2.44656	0.1907	0.75881	1.57941	-0.820981	0.00237124	1.67207	2.86318	0.946512	0.395825
SDHAF4	0.00353877	0.539995	-1.92262	-1.78132	-1.682	0.136033	-2.29881	-0.824344	-0.809299	-0.826154	-3.04521	-0.820981	0.587333	-0.91289	0.54125	1.36155	1.39583
HBA2	0.0321637	0.781873	-1.96507	7.05473	7.36512	7.44437	11.0756	7.66751	8.30964	10.6142	9.821	8.02764	9.1122	11.5097	12.1257	10.7972	9.26927
HBA1	0.0411384	0.811461	-2.02613	3.21868	4.17598	4.86395	8.26234	4.81951	5.56574	7.76256	7.25184	5.01191	6.30158	8.65886	9.17908	7.82507	6.46191
COL6A1	0.0338108	0.791439	-2.07471	-4.11249	-3.29341	-0.863969	-0.671347	-2.05184	-2.81051	-3.07568	0.99445	0.763983	-0.412666	0.0871111	-0.0437128	0.946512	1.39583
PIGR	0.012555	0.697127	-2.08327	-4.02165	-2.77777	-2.40461	-2.28069	-2.34457	-3.37961	-3.41002	-1.00555	-3.25461	-2.94312	-0.91289	-1.04371	-0.638452	2.13279
TNFRSF21	0.0486933	0.830487	-2.10179	-0.19636	-3.97305	0.136033	1.32865	-2.72213	-0.809299	-3.12168	-3.0702	-2.66297	-1.99763	0.672073	1.95629	0.361549	1.13279
LINC00663	0.00662452	0.651019	-2.15202	-0.19636	-0.681999	0.720995	-0.671347	-2.84504	-2.13662	-2.76507	-3.10107	-2.646	0.587333	1.08711	0.956287	0.361549	-0.189137
GRHL1	0.0187445	0.733303	-2.15253	-3.34232	-4.59208	-3.16304	-0.671347	-0.824344	-2.46939	-2.52868	-1.00555	-3.62588	-2.96899	0.672073	-0.0437128	0.361549	0.395825
HBB	0.0195086	0.733303	-2.16516	7.47607	8.04251	8.59956	11.5478	8.50657	9.33918	11.345	10.5409	8.6261	9.98251	12.4767	13.1527	11.6744	10.2192
ATOH8	0.0112797	0.695952	-2.19185	-1.78132	-3.07008	0.136033	-0.671347	-1.16992	-3.56089	-0.826154	-2.43358	-2.52427	0.587333	-0.91289	2.27822	1.36155	-1.18914
LOC202181	0.0108861	0.695952	-2.19478	0.218678	-3.28896	-0.863969	-2.52841	-3.35226	0.1907	-2.53739	-0.00555066	-2.7078	1.1723	1.40904	-0.0437128	0.361549	-0.189137
ALDOB	0.00402008	0.556605	-2.19918	-1.78132	-3.49051	-2.30402	-3.36614	-3.65773	-3.67665	-3.46649	-3.40062	-2.41931	-3.53256	0.0871111	-1.04371	-0.638452	0.810863
KLF5	0.00836087	0.65483	-2.20767	-0.78132	-0.0970373	-2.94492	-2.4655	0.175658	0.1907	0.173848	-0.00555066	1.17902	1.1723	1.08711	3.47985	0.946512	1.81086
OLMALINC	0.00147149	0.538281	-2.23414	-3.47466	-0.681999	-2.26835	-4.13653	-2.28687	-2.65238	-2.27098	-1.00555	-3.48426	-0.412666	0.0871111	-1.04371	0.361549	-0.189137
GDF15	0.0057273	0.631146	-2.24266	-3.24164	-2.85987	0.136033	-2.86865	-2.42938	-3.94515	-3.30728	-3.14702	-4.3983	-0.412666	-0.91289	0.956287	-1.70676	-1.18914
SLC4A1	0.0095628	0.674305	-2.37698	-0.19636	-2.59007	-3.1429	0.328653	-0.824344	-2.98392	-0.826154	-0.00555066	-1.92704	1.3243	1.08711	2.95629	0.946512	-1.18914
MMP9	0.01442	0.723115	-2.50851	-0.78132	-1.682	-0.863969	-3.22123	-1.80496	-0.809299	-0.826154	-1.00555	-4.03031	-1.99763	2.08711	3.3486	-0.638452	1.39583
ALAS2	0.0351984	0.797236	-2.65053	1.67811	-1.682	0.720995	2.32865	-2.13812	1.1907	1.17385	1.31638	-3.76595	2.39469	3.78755	5.18511	1.94651	0.395825
SNORD11	0.000877668	0.538281	-2.65088	-1.78132	-3.85895	0.136033	-3.01249	-0.824344	-2.20597	-3.26999	-2.12136	-0.820981	0.587333	0.0871111	0.956287	0.946512	0.810863
GPNMB	0.000239	0.46625	-2.6651	-3.30307	-4.20906	-2.09784	-2.64627	-1.91658	-2.50601	-2.7655	-1.97698	-3.39235	-0.99763	1.40904	0.956287	-0.638452	-1.18914
ID1	0.00179365	0.538281	-2.67593	-0.78132	-1.682	-2.42511	-2.4459	-2.817	-0.809299	-0.826154	-3.95726	-3.73485	0.587333	-0.91289	2.12621	0.946512	-0.189137
CHI3L1	0.00834232	0.65483	-4.11706	-3.11416	-4.29225	0.720995	-2.05144	-3.39291	-3.14089	-1.93818	-2.84738	0.179019	-3.42442	4.51338	4.78918	1.68348	1.98079
