# Supplementary material for: Differential Transcriptomic Features of Peripheral Blood Mononuclear Cells in Pulmonary Sarcoidosis with and Without Extrapulmonary Lesions in an East Asian Population
Source: Biomedicines. 2025 Dec 7;13(12):2998. doi: 10.3390/biomedicines13122998 (PMC12731017; doi:10.3390/biomedicines13122998)
Supplement: Supplementary file 1 [file biomedicines-13-02998-s001.zip › Supplementary_Table_S7 (EPL_vs_without_EPL_GO_up).xlsx]

## Sheet: Sheet1
Term (GO: biological process) with upregulated genes	p-value	q-value	DEGs
Cellular Response To pH (GO:0071467)	0.0002886	0.2003	SCNN1D;GPR68;PKD1L3
Sensory Perception Of Sour Taste (GO:0050915)	0.001162	0.2748	SCNN1D;PKD1L3
Mitochondrial Protein Processing (GO:0034982)	0.001851	0.2748	IMMP1L;IMMP2L
Positive Regulation Of Cellular Respiration (GO:1901857)	0.001851	0.2748	IFNG;IFNLR1
Cellular Response To Acidic pH (GO:0071468)	0.002692	0.2748	SCNN1D;PKD1L3
Multicellular Organismal-Level Iron Ion Homeostasis (GO:0060586)	0.002692	0.2748	HFE;NEO1
Positive Regulation Of Leukocyte Degranulation (GO:0043302)	0.003168	0.2748	KLRC2;SPHK2
Signal Peptide Processing (GO:0006465)	0.003168	0.2748	IMMP1L;IMMP2L
Regulation Of Cellular Respiration (GO:0043457)	0.005429	0.3247	IFNG;IFNLR1
Response To Acidic pH (GO:0010447)	0.005429	0.3247	SCNN1D;PKD1L3
Sensory Perception Of Taste (GO:0050909)	0.005429	0.3247	SCNN1D;PKD1L3
Antigen Processing And Presentation Of Peptide Antigen Via MHC Class I (GO:0002474)	0.006082	0.3247	ERAP2;HFE
Protein Targeting To Mitochondrion (GO:0006626)	0.006834	0.3282	IMMP1L;TIMM8A;IMMP2L
Antigen Processing And Presentation Of Endogenous Peptide Antigen (GO:0002483)	0.008241	0.3282	ERAP2;HFE
Fatty-acyl-CoA Biosynthetic Process (GO:0046949)	0.01157	0.3282	ELOVL6;SLC27A2
Spindle Assembly Checkpoint Signaling (GO:0071173)	0.01249	0.3282	CDC20;ZWINT
Mitotic Spindle Assembly Checkpoint Signaling (GO:0007094)	0.01249	0.3282	CDC20;ZWINT
Mitotic Spindle Checkpoint Signaling (GO:0071174)	0.01249	0.3282	CDC20;ZWINT
Negative Regulation Of Mitotic Metaphase/Anaphase Transition (GO:0045841)	0.0144	0.3282	CDC20;ZWINT
Regulation Of Lipid Biosynthetic Process (GO:0046890)	0.0144	0.3282	AVIL;PDK4
Long-Chain Fatty Acid Metabolic Process (GO:0001676)	0.01462	0.3282	EPHX1;ELOVL6;SLC27A2
Inner Mitochondrial Membrane Organization (GO:0007007)	0.02083	0.3282	APOO;TIMM8A
Positive Regulation Of Signaling Receptor Activity (GO:2000273)	0.0232	0.3282	IFNG;HFE
Positive Regulation Of Killing Of Cells Of Another Organism (GO:0051712)	0.03233	0.3282	B3GALT2
Galactolipid Biosynthetic Process (GO:0019375)	0.03233	0.3282	B3GALT2
Galactosylceramide Biosynthetic Process (GO:0006682)	0.03233	0.3282	B3GALT2
Inner Ear Auditory Receptor Cell Differentiation (GO:0042491)	0.03233	0.3282	MYO6
mRNA 3'-End Processing By Stem-Loop Binding And Cleavage (GO:0006398)	0.03233	0.3282	ZNF473
Regulation Of Resting Membrane Potential (GO:0060075)	0.03233	0.3282	KCNJ2
Cellular Response To Iron Ion (GO:0071281)	0.03233	0.3282	HFE
Positive Regulation Of CD4-positive, CD25-positive, Alpha-Beta Regulatory T Cell Differentiation (GO:0032831)	0.03233	0.3282	IFNG
Regulation Of Vitamin D Biosynthetic Process (GO:0060556)	0.03233	0.3282	IFNG
Retinal Ganglion Cell Axon Guidance (GO:0031290)	0.03233	0.3282	EPHB1
Regulation Of Calcidol 1-Monooxygenase Activity (GO:0060558)	0.03233	0.3282	IFNG
Cellular Response To Ketone (GO:1901655)	0.03367	0.3282	SCNN1D;SPHK2
Embryonic Organ Morphogenesis (GO:0048562)	0.03367	0.3282	RBPMS2;HOXB3
Positive Regulation Of Peptide Hormone Secretion (GO:0090277)	0.03653	0.3282	BLK;HFE
Positive Regulation Of Interleukin-23 Production (GO:0032747)	0.03867	0.3282	IFNG
Fatty Acid Elongation, Monounsaturated Fatty Acid (GO:0034625)	0.03867	0.3282	ELOVL6
Fatty Acid Elongation, Polyunsaturated Fatty Acid (GO:0034626)	0.03867	0.3282	ELOVL6
Fatty Acid Elongation, Saturated Fatty Acid (GO:0019367)	0.03867	0.3282	ELOVL6
Fatty Acid Elongation, Unsaturated Fatty Acid (GO:0019368)	0.03867	0.3282	ELOVL6
Positive Regulation Of Mast Cell Activation (GO:0033005)	0.03867	0.3282	SPHK2
Negative Regulation Of miRNA Processing (GO:1903799)	0.03867	0.3282	ZC3H10
Inner Ear Receptor Cell Differentiation (GO:0060113)	0.03867	0.3282	MYO6
Inositol Metabolic Process (GO:0006020)	0.03867	0.3282	ISYNA1
Antigen Processing And Presentation Of Endogenous Peptide Antigen Via MHC Class I (GO:0019885)	0.03867	0.3282	ERAP2
Positive Regulation Of Synaptic Plasticity (GO:0031915)	0.03867	0.3282	CDC20
Protein Import Into Peroxisome Matrix, Receptor Recycling (GO:0016562)	0.03867	0.3282	PEX12
Regulation Of Skeletal Muscle Contraction (GO:0014819)	0.03867	0.3282	KCNJ2
Regulation Of Skeletal Muscle Satellite Cell Proliferation (GO:0014842)	0.03867	0.3282	EPHB1
