# Supplementary material for: Differential Transcriptomic Features of Peripheral Blood Mononuclear Cells in Pulmonary Sarcoidosis with and Without Extrapulmonary Lesions in an East Asian Population
Source: Biomedicines. 2025 Dec 7;13(12):2998. doi: 10.3390/biomedicines13122998 (PMC12731017; doi:10.3390/biomedicines13122998)
Supplement: Supplementary file 1 [file biomedicines-13-02998-s001.zip › Supplementary_Table_S8 (EPL_vs_without_EPL_GO_down).xlsx]

## Sheet: Sheet1
Term (GO: biological process) with downregulated genes	p-value	q-value	DEGs
Hydrogen Peroxide Catabolic Process (GO:0042744)	5.515e-05	0.02486	HBB;HBA1;HBM
Response To Reactive Oxygen Species (GO:0000302)	0.0001102	0.02486	PLK3;HBB;HBA1;MMP9
Endodermal Cell Differentiation (GO:0035987)	0.0002111	0.02743	LAMB3;COL6A1;MMP9
One-Carbon Compound Transport (GO:0019755)	0.0003041	0.02743	HBB;HBA1;SLC4A
Endoderm Formation (GO:0001706)	0.0003041	0.02743	LAMB3;COL6A1;MMP9
Oxygen Transport (GO:0015671)	0.0006123	0.04603	HBB;HBA1
Carbon Dioxide Transport (GO:0015670)	0.0007466	0.0481	HBB;HBA1
Gas Transport (GO:0015669)	0.001412	0.07958	HBB;HBA1
Regulation Of Vasculature Development (GO:1901342)	0.005639	0.2279	GPNMB;KRT1
Negative Regulation Of G1/S Transition Of Mitotic Cell Cycle (GO:2000134)	0.006399	0.2279	PLK3;GPNMB
Negative Regulation Of T Cell Proliferation (GO:0042130)	0.00805	0.2279	GNPMB;TNFRS21
Negative Regulation Of Lymphocyte Proliferation (GO:0050672)	0.0094	0.2279	GPNMB;TNFRS21
Lymphocyte Chemotaxis (GO:0048247)	0.01186	0.2279	CXCL10;KLF5
Epidermal Growth Factor Receptor Signaling Pathway (GO:0007173)	0.01238	0.2279	PIGR;HBEGF
Response To Hydrogen Peroxide (GO:0042542)	0.01291	0.2279	HBB;HBA1
Negative Regulation Of T Cell Activation (GO:0050868)	0.01456	0.2279	GPNMB;TNFRS21
Positive Regulation Of Cell Death (GO:0010942)	0.01513	0.2279	HBB;HBA1
Adenylate Cyclase-Inhibiting G Protein-Coupled Receptor Signaling Pathway (GO:0007193)	0.0163	0.2279	AKAP12;HRH4
ERBB Signaling Pathway (GO:0038127)	0.01751	0.2279	PIGR;HBEGF
Golgi Disassembly (GO:0090166)	0.01861	0.2279	PLK3
Negative Regulation Of Nervous System Process (GO:0031645)	0.01861	0.2279	TNFRSF21
Positive Regulation Of Receptor Binding (GO:1900122)	0.01861	0.2279	MMP9
Regulation Of Cation Channel Activity (GO:2001257)	0.01875	0.2279	HOMER1;MMP9
Muscle Organ Development (GO:0007517)	0.02003	0.2279	CXCL10;HBEGF
Regulation Of Glial Cell Differentiation (GO:0045685)	0.02229	0.2279	TNFRSF21
Regulation Of Chaperone-Mediated Autophagy (GO:1904714)	0.02596	0.2279	PLK3
Fructose Metabolic Process (GO:0006000)	0.02596	0.2279	ALDOB
T-helper 17 Cell Lineage Commitment (GO:0072540)	0.02596	0.2279	SOCS3
Adenylate Cyclase-Inhibiting G Protein-Coupled Acetylcholine Receptor Signaling Pathway (GO:0007197)	0.02596	0.2279	HRH4
Lymphocyte Apoptotic Process (GO:0070227)	0.02596	0.2279	TNFRS21
Neutrophil Chemotaxis (GO:0030593)	0.02844	0.2279	CXCL10;KLF5
Regulation Of Dendritic Spine Maintenance (GO:1902950)	0.02961	0.2279	HOMER1
Regulation Of Endothelial Cell Differentiation (GO:0045601)	0.02961	0.2279	ATOH8
Regulation Of Epidermis Development (GO:0045682)	0.02961	0.2279	MAFF
Fructose 1,6-Bisphosphate Metabolic Process (GO:0030388)	0.02961	0.2279	CXCL10
Glucosamine-Containing Compound Catabolic Process (GO:1901072)	0.02961	0.2279	CHI3L1
Negative Regulation Of Platelet Aggregation (GO:0090331)	0.02961	0.2279	CD9
T-helper 17 Cell Differentiation (GO:0072539)	0.02961	0.2279	SOCS3
Regulation Of Morphogenesis Of An Epithelium (GO:1905330)	0.02961	0.2279	CXCL10
Complement Activation;Lectin Pathway (GO:0001867)	0.02961	0.2279	KRT1
Transforming Growth Factor Beta Receptor Signaling Pathway (GO:0007179)	0.02995	0.2279	GDF15;ID1
Protein Tetramerization (GO:0051262)	0.03072	0.2279	HOMER1;KRT1
Positive Regulation Of Keratinocyte Migration (GO:0051549)	0.03325	0.2279	MMP9
Golgi Inheritance (GO:0048313)	0.03325	0.2279	PLK3
Regulation Of Receptor Binding (GO:1900120)	0.03325	0.2279	MMP9
Regulation Of Store-Operated Calcium Entry (GO:2001256)	0.03325	0.2279	HOMER1
Myelin Assembly (GO:0032288)	0.03325	0.2279	CD9
Neutrophil Migration (GO:1990266)	0.03388	0.2279	CXCL10;KLF5
Regulation Of T Cell Proliferation (GO:0042129)	0.03388	0.2279	GPNMB;TNFRS21
Negative Regulation Of Homotypic Cell-Cell Adhesion (GO:0034111)	0.03688	0.2279	CD9
T Cell Chemotaxis (GO:0010818)	0.03688	0.2279	CXCL10
T-helper Cell Lineage Commitment (GO:0002295)	0.03688	0.2279	SOCS3
Cellular Response To UV-A (GO:0071492)	0.03688	0.2279	MMP9
