# Supplementary material for: Differential Transcriptomic Features of Peripheral Blood Mononuclear Cells in Pulmonary Sarcoidosis with and Without Extrapulmonary Lesions in an East Asian Population
Source: Biomedicines. 2025 Dec 7;13(12):2998. doi: 10.3390/biomedicines13122998 (PMC12731017; doi:10.3390/biomedicines13122998)
Supplement: Supplementary file 1 [file biomedicines-13-02998-s001.zip › Supplementary_Table_S9 (EPL_vs_without_EPL_KEGG).xlsx]

## Sheet: KEGG_2021_Human_table (3)
Term (KEGG pathway) with upregulated genes	p-value	q-value	DEGs
Herpes simplex virus 1 infection	0.000108055	0.0090766	ZNF133;ZNF473;TNFSF14;IFNG;ZNF470;ZNF615;ZNF845;ZNF569;ZNF2;ZFP82;ZNF620;ZNF211
Protein export	0.00984433	0.413462	IMMP1L;IMMP2L
D-Glutamine and D-glutamate metabolism	0.0323268	0.732223	GLUD2
Term (KEGG pathway) with downregulated genes	p-value	q-value	DEGs
African trypanosomiasis	0.000359058	0.0280065	HBB;HBA2;HBA1
Malaria	0.000874627	0.0341104	HBB;HBA2;HBA1
TNF signaling pathway	0.00861729	0.201856	SOCS3;CXCL10;MMP9
Bladder cancer	0.0103516	0.201856	MMP9;HBEGF
Herpes simplex virus 1 infection	0.0390825	0.473912	ZNF891;ZNF90;SOCS3;ZNF439;ZNF677
Proteoglycans in cancer	0.0418485	0.473912	ANK1;MMP9;HBEGF
ECM-receptor interaction	0.0431795	0.473912	LAMB3;COL6A1
IL-17 signaling pathway	0.0486064	0.473912	CXCL10;MMP9
